# Supplementary material for: Drug Response Associated With and Prognostic lncRNAs Mediated by DNA Methylation and Transcription Factors in Colon Cancer
Source: Front Genet. 2020 Nov 4;11:554833. doi: 10.3389/fgene.2020.554833 (PMC7673839; doi:10.3389/fgene.2020.554833)
Supplement: Supplementary file 2 [file Table_1.XLSX]

## Sheet: Sheet1
chr	CpG	CpG_pos	cancer_meth	normal_meth	meth_dif	p	fdr	meth_type	lnc_promoter_start	lnc_promoter_end	lnc_strand	lnc_ID	lnc_type	lnc_symbol
chr2	cg00020622	143937113	0.379923	0.0310327	0.34889	3.51589e-10	1.48543e-05	hyper	143935073	143939073	+	ENSG00000232377.1	antisense	AC016910.1
chr19	cg00024280	17390448	0.479846	0.171464	0.308382	8.00056e-11	3.4212e-06	hyper	17390284	17394284	-	ENSG00000269720.1	lincRNA	CTD-2521M24.5
chr16	cg00049664	66579431	0.614652	0.204757	0.409895	3.87483e-11	1.66502e-06	hyper	66578716	66582716	-	ENSG00000260650.1	antisense	RP11-403P17.2
chr10	cg00057434	27999095	0.380587	0.0599718	0.320616	5.17369e-10	2.17812e-05	hyper	27997788	28001788	+	ENSG00000233472.1	lincRNA	RP11-218D6.4
chr2	cg00089091	115162373	0.62623	0.196698	0.429532	1.71571e-10	7.29366e-06	hyper	115159343	115163343	-	ENSG00000235026.4	antisense	DPP10-AS1
chr6	cg00157796	159169199	0.560855	0.147121	0.413733	5.08153e-11	2.17906e-06	hyper	159168007	159172007	-	ENSG00000233682.3	antisense	RP11-13P5.2
chr17	cg00196787	34580113	0.493896	0.166801	0.327095	9.31976e-10	3.9034e-05	hyper	34577369	34581369	-	ENSG00000197322.3	lincRNA	C17orf102
chr13	cg00208153	57631924	0.615402	0.27652	0.338881	1.70541e-12	7.46049e-08	hyper	57631575	57635575	-	ENSG00000278722.1	antisense	RP11-95F22.1
chr3	cg00241663	128490929	0.665047	0.296039	0.369008	6.7873e-10	2.85073e-05	hyper	128487212	128491212	+	ENSG00000244300.2	antisense	GATA2-AS1
chr5	cg00243313	1883299	0.441359	0.0695211	0.371838	4.19875e-10	1.77086e-05	hyper	1881966	1885966	+	ENSG00000249116.1	antisense	CTD-2194D22.3
chr16	cg00246932	56194586	0.588163	0.0550936	0.533069	8.78157e-12	3.81217e-07	hyper	56192518	56196518	-	ENSG00000261439.1	antisense	DKFZP434H168
chr5	cg00251610	159100809	0.439081	0.0774572	0.361624	2.41424e-09	0.000100164	hyper	159098483	159102483	+	ENSG00000245812.2	lincRNA	RP11-175K6.1
chr5	cg00264591	1883400	0.367369	0.035212	0.332157	1.70173e-11	7.3569e-07	hyper	1881966	1885966	+	ENSG00000249116.1	antisense	CTD-2194D22.3
chr1	cg00279790	46448361	0.399034	0.0756868	0.323347	1.50394e-10	6.40109e-06	hyper	46447704	46451704	-	ENSG00000224863.1	lincRNA	LINC01398
chr4	cg00281551	41882549	0.632952	0.222756	0.410196	2.10096e-09	8.72992e-05	hyper	41880611	41884611	-	ENSG00000245870.2	lincRNA	LINC00682
chr16	cg00314966	86510740	0.482393	0.124013	0.35838	4.72391e-08	0.00189944	hyper	86507099	86511099	-	ENSG00000268388.4	lincRNA	FENDRR
chr4	cg00329039	95548902	0.432349	0.123594	0.308754	2.50018e-10	1.0594e-05	hyper	95547129	95551129	+	ENSG00000271474.1	antisense	RP11-710C12.1
chr10	cg00407546	8052897	0.474954	0.147745	0.32721	5.83914e-08	0.00234167	hyper	8051484	8055484	-	ENSG00000197308.7	lincRNA	GATA3-AS1
chr10	cg00407546	8052897	0.474954	0.147745	0.32721	5.83914e-08	0.00234167	hyper	8049541	8053541	+	ENSG00000232638.1	lincRNA	RP11-379F12.4
chr10	cg00407546	8052897	0.474954	0.147745	0.32721	5.83914e-08	0.00234167	hyper	8051449	8055449	-	ENSG00000243350.1	lincRNA	RP11-379F12.3
chr9	cg00418027	93954716	0.486019	0.176674	0.309345	1.09358e-08	0.000446924	hyper	93953597	93957597	+	ENSG00000235601.1	lincRNA	BARX1-AS1
chr11	cg00455452	94740959	0.393762	0.0648217	0.32894	2.34225e-10	9.92975e-06	hyper	94738355	94742355	-	ENSG00000255929.4	antisense	RP11-867G2.8
chr6	cg00512171	104941724	0.604292	0.163204	0.441088	6.06905e-12	2.64004e-07	hyper	104938527	104942527	-	ENSG00000203809.5	lincRNA	LINC00577
chr10	cg00512279	117241480	0.511204	0.169537	0.341667	1.9247e-10	8.17268e-06	hyper	117239923	117243923	-	ENSG00000225936.1	antisense	RP11-501J20.5
chr11	cg00530448	20670277	0.464774	0.126758	0.338016	1.55436e-10	6.6141e-06	hyper	20669297	20673297	-	ENSG00000254906.1	antisense	RP11-701I24.3
chr7	cg00531453	124033872	0.629351	0.318081	0.31127	6.76612e-11	2.89664e-06	hyper	124030205	124034205	+	ENSG00000242593.4	antisense	RP5-921G16.1
chr19	cg00547077	58440389	0.525159	0.14345	0.381709	1.56066e-11	6.75046e-07	hyper	58438448	58442448	+	ENSG00000269473.1	lincRNA	CTD-2619J13.19
chr19	cg00578154	36797803	0.417147	0.0369457	0.380202	2.87507e-12	1.25525e-07	hyper	36795518	36799518	+	ENSG00000267254.4	antisense	ZNF790-AS1
chr12	cg00580978	72273606	0.522848	0.129284	0.393563	2.19409e-10	9.30775e-06	hyper	72272907	72276907	-	ENSG00000236333.3	processed_transcript	TRHDE-AS1
chr21	cg00615473	31558110	0.434297	0.0411911	0.393106	7.11904e-10	2.98886e-05	hyper	31557245	31561245	+	ENSG00000237594.2	antisense	AP000251.3
chr2	cg00617064	27049507	0.789554	0.47419	0.315364	1.10231e-11	4.7795e-07	hyper	27048264	27052264	-	ENSG00000231636.1	antisense	AGBL5-AS1
chr1	cg00662647	234214305	0.5439	0.0371799	0.50672	1.27655e-09	5.33049e-05	hyper	234213088	234217088	-	ENSG00000233332.1	antisense	RP4-799P18.2
chr13	cg00733728	78597095	0.588482	0.189498	0.398983	4.51406e-11	1.93771e-06	hyper	78594129	78598129	+	ENSG00000271776.1	antisense	RP11-52L5.6
chr11	cg00737840	125166524	0.564627	0.201588	0.363039	2.08901e-10	8.86554e-06	hyper	125162609	125166609	-	ENSG00000254880.1	lincRNA	PKNOX2-AS1
chr7	cg00839579	15687816	0.669971	0.294658	0.375313	6.39371e-09	0.000262762	hyper	15686378	15690378	+	ENSG00000229108.1	lincRNA	MEOX2-AS1
chr2	cg00857907	202032175	0.630105	0.281681	0.348424	1.09367e-07	0.00435478	hyper	202031537	202035537	-	ENSG00000273209.1	lincRNA	RP11-107N15.1
chr16	cg00866976	56190870	0.453897	0.059348	0.394549	2.51667e-08	0.00101855	hyper	56189094	56193094	-	ENSG00000246379.5	lincRNA	RP11-461O7.1
chr19	cg00868383	58440447	0.458909	0.0437903	0.415118	4.59116e-11	1.97057e-06	hyper	58438448	58442448	+	ENSG00000269473.1	lincRNA	CTD-2619J13.19
chr9	cg00871358	13278978	0.513841	0.121836	0.392005	2.85082e-11	1.22748e-06	hyper	13277187	13281187	-	ENSG00000234740.1	sense_intronic	RP11-272P10.2
chr3	cg00891278	126394941	0.549118	0.198814	0.350304	1.64476e-12	7.19648e-08	hyper	126392851	126396851	-	ENSG00000249833.4	antisense	CCDC37-AS1
chr3	cg00903242	196478	0.609323	0.227725	0.381598	2.89449e-10	1.22486e-05	hyper	195341	199341	-	ENSG00000224318.4	processed_transcript	CHL1-AS2
chr6	cg00920327	71421052	0.622373	0.233793	0.38858	3.94123e-11	1.69331e-06	hyper	71418769	71422769	-	ENSG00000233237.5	lincRNA	LINC00472
chr8	cg00931558	76682429	0.536289	0.10627	0.430019	9.25543e-12	4.01676e-07	hyper	76681278	76685278	-	ENSG00000253661.1	antisense	ZFHX4-AS1
chr1	cg00945293	3068305	0.471064	0.038895	0.432169	4.21661e-08	0.00169744	hyper	3066437	3070437	-	ENSG00000177133.9	antisense	LINC00982
chr13	cg00947032	36345823	0.637169	0.141431	0.495738	4.33436e-12	1.88887e-07	hyper	36344431	36348431	+	ENSG00000120664.9	antisense	SPG20-AS1
chr4	cg00954382	155207752	0.481395	0.178541	0.302854	1.53994e-09	6.41969e-05	hyper	155207027	155211027	-	ENSG00000250538.4	antisense	RP11-92A5.2
chr12	cg01029623	121578874	0.555134	0.112932	0.442203	2.91591e-13	1.27953e-08	hyper	121578792	121582792	+	ENSG00000256742.1	lincRNA	RP13-941N14.1
chr12	cg01030121	72273456	0.604642	0.214558	0.390084	4.82167e-12	2.10032e-07	hyper	72272907	72276907	-	ENSG00000236333.3	processed_transcript	TRHDE-AS1
chr11	cg01033865	115760178	0.49046	0.101698	0.388762	4.14718e-11	1.78138e-06	hyper	115758627	115762627	-	ENSG00000246100.3	lincRNA	LINC00900
chr10	cg01043119	117242018	0.429283	0.0803942	0.348889	2.25396e-07	0.00890404	hyper	117239923	117243923	-	ENSG00000225936.1	antisense	RP11-501J20.5
chr2	cg01072057	232421219	0.566646	0.229644	0.337002	7.88523e-09	0.00032331	hyper	232419461	232423461	-	ENSG00000237087.1	lincRNA	AC068134.6
chr5	cg01072952	84383546	0.572361	0.238365	0.333996	2.80193e-10	1.18597e-05	hyper	84382427	84386427	+	ENSG00000250320.4	antisense	CTD-2269F5.1
chr5	cg01135780	159100699	0.361051	0.0555644	0.305487	1.26761e-08	0.000517246	hyper	159098483	159102483	+	ENSG00000245812.2	lincRNA	RP11-175K6.1
chr15	cg01150270	95326689	0.465216	0.157222	0.307994	2.16652e-11	9.34982e-07	hyper	95325129	95329129	-	ENSG00000248441.5	lincRNA	LINC01197
chr16	cg01157070	56194599	0.480184	0.0446611	0.435523	1.50749e-11	6.52186e-07	hyper	56192518	56196518	-	ENSG00000261439.1	antisense	DKFZP434H168
chr11	cg01161204	115660214	0.669163	0.266114	0.403049	1.43106e-11	6.19319e-07	hyper	115657658	115661658	+	ENSG00000256717.1	lincRNA	AP000797.3
chr7	cg01175550	27107587	0.72122	0.395638	0.325581	6.89617e-10	2.89632e-05	hyper	27105777	27109777	+	ENSG00000253552.6	antisense	HOXA-AS2
chr4	cg01194057	95549475	0.394784	0.044012	0.350772	5.62303e-11	2.40958e-06	hyper	95547129	95551129	+	ENSG00000271474.1	antisense	RP11-710C12.1
chr7	cg01198033	155509647	0.739834	0.339572	0.400262	4.74924e-11	2.0378e-06	hyper	155508283	155512283	+	ENSG00000227365.1	antisense	AC008060.5
chr13	cg01212887	94712260	0.527639	0.219811	0.307828	7.23893e-12	3.14597e-07	hyper	94710716	94714716	+	ENSG00000227640.2	lincRNA	SOX21-AS1
chr6	cg01218180	167678747	0.675373	0.262584	0.412789	2.26976e-09	9.42198e-05	hyper	167677270	167681270	-	ENSG00000272549.1	lincRNA	RP11-351J23.2
chr7	cg01246835	6664077	0.367282	0.0394665	0.327815	1.55436e-10	6.6141e-06	hyper	6661974	6665974	+	ENSG00000228010.4	antisense	AC073343.13
chr10	cg01261798	132186530	0.460433	0.0831734	0.37726	2.55328e-08	0.00103316	hyper	132183962	132187962	-	ENSG00000235010.1	antisense	RP11-140A10.3
chr3	cg01295518	196709	0.579775	0.113457	0.466319	3.68214e-11	1.58291e-06	hyper	195341	199341	-	ENSG00000224318.4	processed_transcript	CHL1-AS2
chr16	cg01306747	68647115	0.756171	0.439043	0.317128	1.42593e-08	0.000581123	hyper	68644168	68648168	-	ENSG00000260577.2	antisense	RP11-615I2.2
chr20	cg01397679	21512463	0.458046	0.0396311	0.418415	3.55891e-11	1.5303e-06	hyper	21509447	21513447	+	ENSG00000258197.1	antisense	NKX2-2-AS1
chr13	cg01404317	36345682	0.626243	0.190835	0.435408	6.17715e-12	2.68675e-07	hyper	36344431	36348431	+	ENSG00000120664.9	antisense	SPG20-AS1
chr16	cg01407406	77434380	0.573336	0.246357	0.326979	3.48885e-09	0.000144274	hyper	77431382	77435382	+	ENSG00000260701.1	antisense	RP11-449J10.1
chr4	cg01408654	133149282	0.554257	0.182713	0.371543	1.50394e-10	6.40109e-06	hyper	133147116	133151116	-	ENSG00000250241.4	lincRNA	RP11-9G1.3
chr17	cg01410878	34581266	0.549031	0.15648	0.392551	2.00662e-12	8.77252e-08	hyper	34577369	34581369	-	ENSG00000197322.3	lincRNA	C17orf102
chr10	cg01416891	93061135	0.577703	0.266371	0.311333	1.61523e-12	7.0681e-08	hyper	93058426	93062426	-	ENSG00000226425.1	antisense	RP11-348J12.2
chr8	cg01419567	76682360	0.534709	0.0510724	0.483637	5.85838e-12	2.54904e-07	hyper	76681278	76685278	-	ENSG00000253661.1	antisense	ZFHX4-AS1
chr13	cg01423335	93228857	0.521714	0.101216	0.420499	5.09144e-10	2.1439e-05	hyper	93225317	93229317	-	ENSG00000278177.1	antisense	RP11-632L2.2
chr19	cg01436998	37817623	0.48585	0.152652	0.333198	1.72501e-08	0.000701477	hyper	37815359	37819359	+	ENSG00000267640.4	lincRNA	CTD-2554C21.2
chr1	cg01439876	119000713	0.513989	0.0935315	0.420458	2.16652e-11	9.34982e-07	hyper	118999392	119003392	-	ENSG00000226172.2	lincRNA	RP4-712E4.1
chr1	cg01439876	119000713	0.513989	0.0935315	0.420458	2.16652e-11	9.34982e-07	hyper	118999405	119003405	-	ENSG00000239216.1	lincRNA	RP4-712E4.2
chr2	cg01446950	221570631	0.457795	0.0608119	0.396983	2.94189e-10	1.24468e-05	hyper	221570506	221574506	+	ENSG00000272944.1	antisense	CTD-2308L22.1
chr7	cg01447112	6664172	0.528776	0.143025	0.385751	2.99004e-10	1.26488e-05	hyper	6661974	6665974	+	ENSG00000228010.4	antisense	AC073343.13
chr8	cg01482645	103500796	0.507971	0.195219	0.312752	2.14609e-08	0.000870218	hyper	103499676	103503676	-	ENSG00000253477.4	antisense	RP11-1C8.4
chr2	cg01484487	74499765	0.55128	0.248837	0.302442	6.36834e-10	2.67655e-05	hyper	74499717	74503717	+	ENSG00000272183.1	antisense	RP11-523H20.3
chr16	cg01517680	49465095	0.672373	0.225215	0.447158	8.61149e-10	3.60959e-05	hyper	49464106	49468106	+	ENSG00000261623.1	lincRNA	RP11-189E14.4
chr1	cg01550055	119000593	0.62413	0.306442	0.317689	3.80953e-11	1.63711e-06	hyper	118999392	119003392	-	ENSG00000226172.2	lincRNA	RP4-712E4.1
chr1	cg01550055	119000593	0.62413	0.306442	0.317689	3.80953e-11	1.63711e-06	hyper	118999405	119003405	-	ENSG00000239216.1	lincRNA	RP4-712E4.2
chr18	cg01562349	21242856	0.435453	0.0632448	0.372208	2.90692e-08	0.00117463	hyper	21239371	21243371	-	ENSG00000265984.1	lincRNA	RP11-699A5.2
chr11	cg01563031	20669883	0.52157	0.0618265	0.459743	1.16456e-12	5.10079e-08	hyper	20669297	20673297	-	ENSG00000254906.1	antisense	RP11-701I24.3
chr8	cg01566592	103500630	0.582761	0.0687557	0.514005	2.99394e-09	0.000123997	hyper	103499676	103503676	-	ENSG00000253477.4	antisense	RP11-1C8.4
chr4	cg01580681	173528865	0.666177	0.327731	0.338446	3.08855e-12	1.34806e-07	hyper	173525270	173529270	+	ENSG00000237125.7	antisense	HAND2-AS1
chr16	cg01586959	86508001	0.502491	0.184788	0.317703	4.80097e-09	0.000197843	hyper	86507099	86511099	-	ENSG00000268388.4	lincRNA	FENDRR
chr14	cg01613638	62117306	0.383399	0.0613067	0.322092	1.88504e-09	7.84138e-05	hyper	62115175	62119175	-	ENSG00000258903.1	lincRNA	RP11-355I22.2
chr8	cg01614020	24956623	0.502612	0.191918	0.310694	5.14271e-08	0.00206542	hyper	24954621	24958621	+	ENSG00000272157.1	antisense	CTD-2168K21.2
chr12	cg01615018	53999766	0.482541	0.120731	0.36181	1.40514e-08	0.000572761	hyper	53998010	54002010	-	ENSG00000250451.4	antisense	HOXC-AS1
chr13	cg01622304	27923264	0.646116	0.342411	0.303705	5.26845e-12	2.29378e-07	hyper	27919404	27923404	-	ENSG00000247381.2	antisense	PDX1-AS1
chr2	cg01626326	143937242	0.402205	0.0786878	0.323517	5.88001e-10	2.47278e-05	hyper	143935073	143939073	+	ENSG00000232377.1	antisense	AC016910.1
chr15	cg01645753	82647983	0.516528	0.0689775	0.44755	8.41206e-11	3.5954e-06	hyper	82645770	82649770	+	ENSG00000259462.2	antisense	CPEB1-AS1
chr14	cg01646639	70187573	0.412777	0.0842917	0.328486	3.43598e-09	0.000142105	hyper	70185123	70189123	+	ENSG00000258422.4	antisense	RP11-486O13.2
chr18	cg01655831	21243033	0.453589	0.101567	0.352022	2.08466e-08	0.000845559	hyper	21239371	21243371	-	ENSG00000265984.1	lincRNA	RP11-699A5.2
chr8	cg01656244	64371523	0.691105	0.374253	0.316852	6.62874e-12	2.88238e-07	hyper	64371328	64375328	+	ENSG00000254377.4	lincRNA	MIR124-2HG
chr8	cg01673994	88328521	0.646672	0.227392	0.419281	1.48158e-11	6.41065e-07	hyper	88324836	88328836	+	ENSG00000253553.4	antisense	RP11-586K2.1
chr16	cg01683883	66579150	0.48866	0.161027	0.327633	3.1586e-11	1.35921e-06	hyper	66578716	66582716	-	ENSG00000260650.1	antisense	RP11-403P17.2
chr17	cg01696226	81481501	0.451999	0.0847165	0.367283	1.23078e-08	0.000502353	hyper	81479570	81483570	-	ENSG00000278200.1	lincRNA	RP13-766D20.4
chr2	cg01718116	115162252	0.53513	0.0863592	0.448771	8.34313e-10	3.49811e-05	hyper	115159343	115163343	-	ENSG00000235026.4	antisense	DPP10-AS1
chr14	cg01718322	95876028	0.677622	0.316976	0.360646	3.21296e-11	1.38231e-06	hyper	95874392	95878392	+	ENSG00000250366.2	lincRNA	TUNAR
chr14	cg01779765	62117077	0.578198	0.251451	0.326747	2.78406e-08	0.00112549	hyper	62115175	62119175	-	ENSG00000258903.1	lincRNA	RP11-355I22.2
chr5	cg01791874	16179946	0.5095	0.0789823	0.430518	2.92704e-12	1.27783e-07	hyper	16178238	16182238	+	ENSG00000250448.1	antisense	RP11-19O2.2
chr3	cg01815671	126394820	0.567048	0.144964	0.422084	1.76158e-11	7.61286e-07	hyper	126392851	126396851	-	ENSG00000249833.4	antisense	CCDC37-AS1
chr2	cg01886957	115163036	0.507711	0.0633781	0.444333	4.85229e-10	2.04417e-05	hyper	115159343	115163343	-	ENSG00000235026.4	antisense	DPP10-AS1
chr16	cg01901262	54932925	0.749284	0.183845	0.565439	2.44624e-12	1.06869e-07	hyper	54932913	54936913	+	ENSG00000259711.1	lincRNA	CTD-3032H12.2
chr6	cg01907051	159170089	0.568232	0.221763	0.34647	1.56066e-11	6.75046e-07	hyper	159168007	159172007	-	ENSG00000233682.3	antisense	RP11-13P5.2
chr1	cg01908338	3067961	0.462984	0.135518	0.327466	6.6801e-10	2.80638e-05	hyper	3066437	3070437	-	ENSG00000177133.9	antisense	LINC00982
chr11	cg01952234	32435584	0.433076	0.0321145	0.400962	8.88467e-08	0.00354649	hyper	32433518	32437518	+	ENSG00000183242.10	antisense	WT1-AS
chr7	cg01964852	27106643	0.723199	0.327975	0.395224	6.84586e-13	3.00198e-08	hyper	27105777	27109777	+	ENSG00000253552.6	antisense	HOXA-AS2
chr2	cg01975483	144516634	0.535444	0.16847	0.366974	1.91044e-08	0.000775944	hyper	144516097	144520097	+	ENSG00000238057.7	antisense	ZEB2-AS1
chr5	cg01994307	114055871	0.590934	0.149757	0.441177	3.31756e-12	1.44735e-07	hyper	114054006	114058006	+	ENSG00000251628.1	lincRNA	RP11-371M22.1
chr19	cg02012703	29525571	0.685513	0.304404	0.381109	4.99574e-12	2.17574e-07	hyper	29524948	29528948	-	ENSG00000266248.1	antisense	CTC-525D6.2
chr19	cg02012703	29525571	0.685513	0.304404	0.381109	4.99574e-12	2.17574e-07	hyper	29523752	29527752	-	ENSG00000264515.4	processed_transcript	CTC-525D6.1
chr4	cg02043159	133149080	0.595343	0.171166	0.424177	2.23025e-10	9.45914e-06	hyper	133147116	133151116	-	ENSG00000250241.4	lincRNA	RP11-9G1.3
chr7	cg02076869	155509222	0.49091	0.173114	0.317796	7.42763e-09	0.000304696	hyper	155508283	155512283	+	ENSG00000227365.1	antisense	AC008060.5
chr7	cg02078943	155382499	0.549414	0.184463	0.364951	1.61523e-12	7.0681e-08	hyper	155380076	155384076	+	ENSG00000218672.1	lincRNA	AC008060.7
chr13	cg02147695	77919522	0.551148	0.190367	0.36078	4.12529e-09	0.000170263	hyper	77917689	77921689	+	ENSG00000234377.6	antisense	RNF219-AS1
chr2	cg02147764	44942542	0.477765	0.129147	0.348618	2.12348e-10	9.01076e-06	hyper	44939873	44943873	-	ENSG00000236502.1	lincRNA	SIX3-AS1
chr14	cg02150867	41606662	0.353489	0.0380741	0.315415	1.63309e-10	6.94602e-06	hyper	41602856	41606856	-	ENSG00000258636.1	lincRNA	CTD-2298J14.2
chr16	cg02194243	54290685	0.445287	0.137743	0.307544	2.7549e-11	1.18645e-06	hyper	54288965	54292965	+	ENSG00000277559.1	lincRNA	RP11-434E6.4
chr11	cg02216246	128694861	0.608353	0.227912	0.380441	2.09321e-11	9.03575e-07	hyper	128694023	128698023	-	ENSG00000254703.2	antisense	SENCR
chr19	cg02250846	23075682	0.542939	0.163598	0.379341	1.19894e-09	5.00977e-05	hyper	23073201	23077201	+	ENSG00000267886.1	lincRNA	CTD-2291D10.4
chr11	cg02256049	115660283	0.619256	0.156594	0.462662	8.13549e-11	3.47833e-06	hyper	115657658	115661658	+	ENSG00000256717.1	lincRNA	AP000797.3
chr14	cg02273846	28773617	0.559323	0.245391	0.313932	6.44316e-08	0.00258152	hyper	28770704	28774704	+	ENSG00000186960.9	lincRNA	LINC01551
chr14	cg02305242	85529858	0.562811	0.208397	0.354414	1.47934e-10	6.29711e-06	hyper	85527988	85531988	-	ENSG00000205562.2	lincRNA	RP11-497E19.1
chr14	cg02305242	85529858	0.562811	0.208397	0.354414	1.47934e-10	6.29711e-06	hyper	85526599	85530599	+	ENSG00000258945.1	lincRNA	RP11-497E19.2
chr8	cg02362467	103501455	0.360276	0.0337094	0.326566	4.33611e-10	1.82823e-05	hyper	103499676	103503676	-	ENSG00000253477.4	antisense	RP11-1C8.4
chr7	cg02400740	19118315	0.566572	0.207398	0.359174	5.62303e-11	2.40958e-06	hyper	19117933	19121933	+	ENSG00000236536.1	antisense	AC003986.7
chr4	cg02441747	109302490	0.551822	0.110507	0.441316	1.50224e-12	6.5753e-08	hyper	109301035	109305035	+	ENSG00000246774.1	lincRNA	AC004051.2
chr5	cg02450613	37839987	0.459041	0.0300482	0.428992	4.83026e-11	2.07233e-06	hyper	37838438	37842438	+	ENSG00000248587.5	lincRNA	GDNF-AS1
chr14	cg02454806	41606351	0.60654	0.225696	0.380844	7.73724e-11	3.30914e-06	hyper	41602856	41606856	-	ENSG00000258636.1	lincRNA	CTD-2298J14.2
chr4	cg02463418	65669857	0.645293	0.218304	0.426989	2.72452e-12	1.18969e-07	hyper	65667961	65671961	+	ENSG00000250846.5	lincRNA	EPHA5-AS1
chr4	cg02468050	92305229	0.591553	0.0684772	0.523076	2.24234e-11	9.67321e-07	hyper	92302178	92306178	-	ENSG00000248511.1	lincRNA	RP11-9B6.1
chr20	cg02484469	62475980	0.63345	0.104424	0.529026	9.46808e-10	3.96514e-05	hyper	62475870	62479870	+	ENSG00000272050.1	lincRNA	RP13-379O24.3
chr7	cg02523844	79454191	0.649854	0.166929	0.482925	1.35842e-11	5.88102e-07	hyper	79450877	79454877	+	ENSG00000234456.6	processed_transcript	MAGI2-AS3
chr7	cg02530022	97013396	0.681681	0.367605	0.314076	9.93877e-11	4.24296e-06	hyper	97012065	97016065	-	ENSG00000231764.7	antisense	DLX6-AS1
chr16	cg02558026	30893252	0.59159	0.220711	0.370878	4.82167e-12	2.10032e-07	hyper	30893216	30897216	-	ENSG00000262721.1	other	AC106782.20
chr4	cg02562431	133149214	0.546819	0.0981661	0.448653	1.63309e-10	6.94602e-06	hyper	133147116	133151116	-	ENSG00000250241.4	lincRNA	RP11-9G1.3
chr17	cg02565715	77528919	0.458298	0.0779557	0.380343	7.10751e-08	0.00284485	hyper	77524998	77528998	+	ENSG00000267665.1	lincRNA	RP11-13K12.2
chr19	cg02663382	37817818	0.590223	0.235344	0.354878	2.52844e-09	0.000104857	hyper	37815359	37819359	+	ENSG00000267640.4	lincRNA	CTD-2554C21.2
chr16	cg02667667	56194593	0.553718	0.0702782	0.48344	3.80953e-11	1.63711e-06	hyper	56192518	56196518	-	ENSG00000261439.1	antisense	DKFZP434H168
chr13	cg02671880	94702863	0.606939	0.205557	0.401383	1.22999e-12	5.38663e-08	hyper	94700862	94704862	-	ENSG00000238230.1	lincRNA	LINC00391
chr14	cg02681442	28766802	0.638462	0.214976	0.423486	1.36443e-08	0.000556304	hyper	28763277	28767277	-	ENSG00000257126.4	antisense	FOXG1-AS1
chr19	cg02711801	37506896	0.441339	0.0307871	0.410552	6.89617e-10	2.89632e-05	hyper	37505046	37509046	-	ENSG00000266916.4	antisense	ZNF793-AS1
chr13	cg02736420	94712315	0.613826	0.160476	0.45335	2.67607e-12	1.16872e-07	hyper	94710716	94714716	+	ENSG00000227640.2	lincRNA	SOX21-AS1
chr3	cg02745211	133038262	0.615745	0.239298	0.376447	6.86652e-12	2.98515e-07	hyper	133035052	133039052	-	ENSG00000249725.1	lincRNA	RP11-469L4.1
chr14	cg02745636	60637853	0.586235	0.276091	0.310144	3.50017e-12	1.5267e-07	hyper	60637216	60641216	+	ENSG00000258952.2	lincRNA	SALRNA1
chr2	cg02746725	176189578	0.474745	0.169806	0.30494	5.1004e-09	0.000210019	hyper	176186958	176190958	-	ENSG00000224189.5	antisense	HAGLR
chr19	cg02763101	56393576	0.505061	0.12698	0.378081	2.20071e-09	9.13867e-05	hyper	56391656	56395656	+	ENSG00000267454.4	lincRNA	ZNF582-AS1
chr2	cg02764245	66575901	0.662221	0.224227	0.437994	2.00562e-09	8.33737e-05	hyper	66572030	66576030	+	ENSG00000232046.5	lincRNA	AC007392.3
chr20	cg02829680	21105695	0.417654	0.0842836	0.33337	7.35807e-11	3.14837e-06	hyper	21104358	21108358	-	ENSG00000225127.2	lincRNA	LINC00237
chr10	cg02881742	132187742	0.531803	0.216664	0.315139	9.6187e-10	4.02745e-05	hyper	132183962	132187962	-	ENSG00000235010.1	antisense	RP11-140A10.3
chr7	cg02908900	15687196	0.392792	0.0798255	0.312967	4.46327e-08	0.00179553	hyper	15686378	15690378	+	ENSG00000229108.1	lincRNA	MEOX2-AS1
chr7	cg02969141	15687973	0.615748	0.312513	0.303236	5.02388e-09	0.000206883	hyper	15686378	15690378	+	ENSG00000229108.1	lincRNA	MEOX2-AS1
chr14	cg02991338	28766811	0.448841	0.117614	0.331227	1.85557e-08	0.000754086	hyper	28763277	28767277	-	ENSG00000257126.4	antisense	FOXG1-AS1
chr19	cg02997983	21463979	0.654145	0.354074	0.300071	8.88827e-10	3.72472e-05	hyper	21461908	21465908	-	ENSG00000268119.4	processed_transcript	CTD-2561J22.5
chr4	cg03008707	95547811	0.606797	0.244741	0.362056	5.36256e-12	2.33454e-07	hyper	95547129	95551129	+	ENSG00000271474.1	antisense	RP11-710C12.1
chr7	cg03009871	79452722	0.453732	0.0716764	0.382056	9.85821e-09	0.000403319	hyper	79450877	79454877	+	ENSG00000234456.6	processed_transcript	MAGI2-AS3
chr10	cg03036592	99528082	0.484635	0.149521	0.335114	2.05459e-08	0.000833691	hyper	99525081	99529081	+	ENSG00000228778.1	lincRNA	RP11-129J12.1
chr19	cg03077453	52397661	0.527346	0.195709	0.331637	9.71295e-09	0.000397435	hyper	52395766	52399766	-	ENSG00000269834.4	processed_transcript	ZNF528-AS1
chr19	cg03091337	52397871	0.498329	0.0837779	0.414551	4.38365e-09	0.000180808	hyper	52395766	52399766	-	ENSG00000269834.4	processed_transcript	ZNF528-AS1
chr1	cg03120289	99004994	0.508755	0.180972	0.327784	1.9204e-11	8.29402e-07	hyper	99002276	99006276	+	ENSG00000232825.1	antisense	RP5-896L10.1
chr20	cg03133868	21511920	0.704897	0.306762	0.398136	3.03377e-12	1.32424e-07	hyper	21509447	21513447	+	ENSG00000258197.1	antisense	NKX2-2-AS1
chr8	cg03134157	144700704	0.377907	0.0670297	0.310877	7.94813e-08	0.00317719	hyper	144697185	144701185	-	ENSG00000254533.1	lincRNA	AF186192.1
chr19	cg03146949	56368293	0.588124	0.252172	0.335952	6.62874e-12	2.88238e-07	hyper	56366053	56370053	-	ENSG00000267606.1	lincRNA	AC006116.21
chr20	cg03154931	21105462	0.484102	0.181927	0.302175	3.08866e-10	1.30626e-05	hyper	21104358	21108358	-	ENSG00000225127.2	lincRNA	LINC00237
chr8	cg03192020	11347172	0.537289	0.164246	0.373043	1.40514e-08	0.000572761	hyper	11345502	11349502	-	ENSG00000255020.1	antisense	AF131216.5
chr4	cg03227184	121765277	0.593679	0.174341	0.419339	3.69262e-12	1.61031e-07	hyper	121762585	121766585	+	ENSG00000226757.2	antisense	PP12613
chr5	cg03234732	178941122	0.600562	0.272078	0.328484	1.61565e-11	6.98641e-07	hyper	178937223	178941223	-	ENSG00000272431.1	lincRNA	RP11-281O15.8
chr16	cg03238797	77434996	0.477079	0.0947014	0.382378	1.29671e-09	5.41336e-05	hyper	77431382	77435382	+	ENSG00000260701.1	antisense	RP11-449J10.1
chr12	cg03241244	121579147	0.684423	0.250765	0.433658	4.15493e-13	1.82293e-08	hyper	121578792	121582792	+	ENSG00000256742.1	lincRNA	RP13-941N14.1
chr7	cg03308399	27106618	0.803935	0.465112	0.338823	1.10255e-12	4.82995e-08	hyper	27105777	27109777	+	ENSG00000253552.6	antisense	HOXA-AS2
chr3	cg03308652	62369316	0.682513	0.348402	0.334111	1.70173e-11	7.3569e-07	hyper	62367330	62371330	-	ENSG00000241472.5	processed_transcript	PTPRG-AS1
chr6	cg03318695	71421096	0.670154	0.3317	0.338453	3.26824e-11	1.40597e-06	hyper	71418769	71422769	-	ENSG00000233237.5	lincRNA	LINC00472
chr7	cg03333330	93891034	0.642755	0.29728	0.345475	1.56066e-11	6.75046e-07	hyper	93888913	93892913	+	ENSG00000234695.1	antisense	AC002076.10
chr8	cg03357798	68331050	0.635579	0.201299	0.43428	1.42262e-12	6.22738e-08	hyper	68329491	68333491	-	ENSG00000248801.5	antisense	RP11-664D7.4
chr2	cg03377610	44937584	0.525861	0.206162	0.319699	9.45435e-11	4.03814e-06	hyper	44937199	44941199	-	ENSG00000259439.2	lincRNA	RP11-89K21.1
chr16	cg03399271	56194473	0.377498	0.0604987	0.316999	6.88066e-11	2.9454e-06	hyper	56192518	56196518	-	ENSG00000261439.1	antisense	DKFZP434H168
chr20	cg03403065	43189718	0.603543	0.0902018	0.513341	1.39701e-12	6.11556e-08	hyper	43188101	43192101	+	ENSG00000233508.2	lincRNA	RP1-269M15.3
chr11	cg03419885	125166489	0.556481	0.0683057	0.488175	1.23336e-10	5.25757e-06	hyper	125162609	125166609	-	ENSG00000254880.1	lincRNA	PKNOX2-AS1
chr11	cg03444245	45355528	0.570752	0.265129	0.305623	1.58792e-11	6.86696e-07	hyper	45353371	45357371	+	ENSG00000254427.1	lincRNA	RP11-430H10.1
chr8	cg03475285	53876647	0.59552	0.225633	0.369887	1.85526e-11	8.01509e-07	hyper	53874649	53878649	-	ENSG00000272457.1	antisense	RP11-1070A24.2
chr15	cg03535663	48645659	0.474206	0.0581796	0.416026	1.9247e-10	8.17268e-06	hyper	48643951	48647951	+	ENSG00000259705.1	lincRNA	RP11-227D13.1
chr14	cg03540606	60515298	0.526891	0.197052	0.329839	3.51589e-10	1.48543e-05	hyper	60513119	60517119	+	ENSG00000258670.1	antisense	RP11-1042B17.3
chr12	cg03625010	24562550	0.393706	0.0326002	0.361106	4.31762e-09	0.000178106	hyper	24560590	24564590	-	ENSG00000255864.4	lincRNA	RP11-444D3.1
chr5	cg03723506	38557041	0.496752	0.0683933	0.428358	9.6132e-11	4.10522e-06	hyper	38554786	38558786	+	ENSG00000244968.5	antisense	LIFR-AS1
chr18	cg03735496	21242676	0.508773	0.127199	0.381574	1.29018e-07	0.00512821	hyper	21239371	21243371	-	ENSG00000265984.1	lincRNA	RP11-699A5.2
chr19	cg03735888	58440235	0.534973	0.026259	0.508714	7.23893e-12	3.14597e-07	hyper	58438448	58442448	+	ENSG00000269473.1	lincRNA	CTD-2619J13.19
chr8	cg03749016	23707078	0.546649	0.219284	0.327365	3.26824e-11	1.40597e-06	hyper	23705141	23709141	+	ENSG00000253471.1	lincRNA	RP11-175E9.1
chr2	cg03753331	115161429	0.560848	0.0770058	0.483842	1.82742e-09	7.60354e-05	hyper	115159343	115163343	-	ENSG00000235026.4	antisense	DPP10-AS1
chr7	cg03781266	43113424	0.529265	0.0849703	0.444294	1.8668e-12	8.16426e-08	hyper	43111931	43115931	-	ENSG00000232006.7	lincRNA	AC005537.2
chr5	cg03833880	114055597	0.417072	0.102654	0.314417	6.78929e-09	0.000278802	hyper	114054006	114058006	+	ENSG00000251628.1	lincRNA	RP11-371M22.1
chr12	cg03843000	114409163	0.577088	0.209909	0.367178	1.79228e-11	7.74481e-07	hyper	114406191	114410191	+	ENSG00000255399.3	antisense	TBX5-AS1
chr1	cg03885399	47225878	0.513419	0.13682	0.3766	7.95582e-10	3.33667e-05	hyper	47223797	47227797	+	ENSG00000226252.1	antisense	RP1-18D14.7
chr13	cg03898631	112106798	0.552604	0.206412	0.346192	9.17371e-10	3.84305e-05	hyper	112104882	112108882	-	ENSG00000229520.1	lincRNA	LINC00404
chr13	cg03898631	112106798	0.552604	0.206412	0.346192	9.17371e-10	3.84305e-05	hyper	112105119	112109119	+	ENSG00000224243.1	lincRNA	LINC00403
chr15	cg03951603	89360334	0.712475	0.376857	0.335618	4.40642e-10	1.85762e-05	hyper	89359579	89363579	+	ENSG00000255571.5	lincRNA	LINC00925
chr5	cg03963198	1882757	0.479409	0.150198	0.329212	2.23497e-09	9.27916e-05	hyper	1881966	1885966	+	ENSG00000249116.1	antisense	CTD-2194D22.3
chr13	cg03966514	36345601	0.57924	0.125624	0.453616	2.19589e-12	9.59693e-08	hyper	36344431	36348431	+	ENSG00000120664.9	antisense	SPG20-AS1
chr3	cg04001014	196635	0.60493	0.179996	0.424934	2.44343e-11	1.05339e-06	hyper	195341	199341	-	ENSG00000224318.4	processed_transcript	CHL1-AS2
chr4	cg04035209	133148515	0.524104	0.12754	0.396564	1.02795e-11	4.45925e-07	hyper	133147116	133151116	-	ENSG00000250241.4	lincRNA	RP11-9G1.3
chr2	cg04043795	5696234	0.455923	0.135047	0.320877	2.61692e-11	1.12758e-06	hyper	5694220	5698220	+	ENSG00000242540.2	other	AC010729.1
chr6	cg04060366	167678345	0.535255	0.233063	0.302192	4.94848e-09	0.000203828	hyper	167677270	167681270	-	ENSG00000272549.1	lincRNA	RP11-351J23.2
chr2	cg04075191	115162208	0.533118	0.122509	0.410609	2.3773e-09	9.86507e-05	hyper	115159343	115163343	-	ENSG00000235026.4	antisense	DPP10-AS1
chr13	cg04117229	36346676	0.385933	0.0200141	0.365919	1.52895e-10	6.50629e-06	hyper	36344431	36348431	+	ENSG00000120664.9	antisense	SPG20-AS1
chr15	cg04125371	48645016	0.50016	0.0275307	0.47263	2.66849e-10	1.12994e-05	hyper	48643951	48647951	+	ENSG00000259705.1	lincRNA	RP11-227D13.1
chr10	cg04130185	101228494	0.401662	0.100207	0.301455	1.88504e-09	7.84138e-05	hyper	101227594	101231594	+	ENSG00000227128.4	processed_transcript	LBX1-AS1
chr5	cg04136610	5139765	0.680419	0.233368	0.447051	2.00662e-12	8.77252e-08	hyper	5138054	5142054	-	ENSG00000250579.1	antisense	CTD-2297D10.2
chr14	cg04140862	70187922	0.527212	0.0669208	0.460291	1.67255e-11	7.23142e-07	hyper	70185123	70189123	+	ENSG00000258422.4	antisense	RP11-486O13.2
chr1	cg04156369	101236963	0.33642	0.0245954	0.311824	1.62703e-08	0.000662121	hyper	101234528	101238528	-	ENSG00000225938.1	antisense	RP4-575N6.4
chr14	cg04171065	41606557	0.560015	0.181649	0.378366	4.26689e-10	1.79926e-05	hyper	41602856	41606856	-	ENSG00000258636.1	lincRNA	CTD-2298J14.2
chr4	cg04171539	133147622	0.527952	0.0473959	0.480556	7.49813e-12	3.25779e-07	hyper	133147116	133151116	-	ENSG00000250241.4	lincRNA	RP11-9G1.3
chr2	cg04174211	6918301	0.587538	0.196342	0.391195	2.89449e-10	1.22486e-05	hyper	6916709	6920709	-	ENSG00000228203.5	processed_transcript	RNF144A-AS1
chr15	cg04184836	82647889	0.536987	0.0344942	0.502493	9.92699e-10	4.15544e-05	hyper	82645770	82649770	+	ENSG00000259462.2	antisense	CPEB1-AS1
chr4	cg04188273	109302674	0.475761	0.0490498	0.426711	2.67607e-12	1.16872e-07	hyper	109301035	109305035	+	ENSG00000246774.1	lincRNA	AC004051.2
chr10	cg04190875	99531335	0.612858	0.309482	0.303376	1.42432e-09	5.94025e-05	hyper	99529177	99533177	-	ENSG00000257582.4	lincRNA	LINC01475
chr1	cg04241652	3068266	0.45028	0.0484075	0.401872	8.88827e-10	3.72472e-05	hyper	3066437	3070437	-	ENSG00000177133.9	antisense	LINC00982
chr14	cg04243401	36659173	0.450228	0.144628	0.3056	2.12348e-10	9.01076e-06	hyper	36656801	36660801	-	ENSG00000258661.1	antisense	RP11-964E11.2
chr2	cg04255230	74499883	0.696277	0.260789	0.435488	5.69507e-10	2.39552e-05	hyper	74499717	74503717	+	ENSG00000272183.1	antisense	RP11-523H20.3
chr11	cg04261192	20669795	0.589873	0.124067	0.465806	3.31756e-12	1.44735e-07	hyper	20669297	20673297	-	ENSG00000254906.1	antisense	RP11-701I24.3
chr20	cg04299389	25148660	0.454691	0.122564	0.332127	1.53447e-08	0.000624804	hyper	25147258	25151258	-	ENSG00000230725.4	lincRNA	RP4-738P15.1
chr19	cg04324758	16325860	0.346135	0.045159	0.300976	1.24906e-08	0.000509716	hyper	16322514	16326514	-	ENSG00000267275.1	antisense	CTD-2562J15.6
chr14	cg04347874	36518203	0.628263	0.195239	0.433024	1.5887e-09	6.62044e-05	hyper	36517521	36521521	-	ENSG00000257520.1	processed_transcript	RP11-896J10.3
chr14	cg04347874	36518203	0.628263	0.195239	0.433024	1.5887e-09	6.62044e-05	hyper	36517278	36521278	+	ENSG00000253563.2	antisense	NKX2-1-AS1
chr3	cg04364561	192514103	0.467668	0.110285	0.357383	2.02233e-11	8.73182e-07	hyper	192513022	192517022	+	ENSG00000230126.1	antisense	FGF12-AS2
chr6	cg04387240	165989211	0.467621	0.136783	0.330838	1.68773e-10	7.17588e-06	hyper	165986048	165990048	-	ENSG00000223414.2	lincRNA	LINC00473
chr6	cg04387240	165989211	0.467621	0.136783	0.330838	1.68773e-10	7.17588e-06	hyper	165985551	165989551	+	ENSG00000281832.1	lincRNA	LINC00602
chr13	cg04413320	57634795	0.710795	0.376279	0.334516	1.98778e-11	8.58323e-07	hyper	57631575	57635575	-	ENSG00000278722.1	antisense	RP11-95F22.1
chr14	cg04415798	36659381	0.709725	0.364055	0.34567	3.7453e-11	1.60973e-06	hyper	36656801	36660801	-	ENSG00000258661.1	antisense	RP11-964E11.2
chr13	cg04469219	112106615	0.552087	0.163666	0.388421	6.43359e-11	2.75505e-06	hyper	112104882	112108882	-	ENSG00000229520.1	lincRNA	LINC00404
chr13	cg04469219	112106615	0.552087	0.163666	0.388421	6.43359e-11	2.75505e-06	hyper	112105119	112109119	+	ENSG00000224243.1	lincRNA	LINC00403
chr5	cg04512917	84383393	0.494371	0.105933	0.388438	1.89339e-10	8.0418e-06	hyper	84382427	84386427	+	ENSG00000250320.4	antisense	CTD-2269F5.1
chr16	cg04514123	1991224	0.450202	0.0776272	0.372574	8.55376e-11	3.65537e-06	hyper	1988357	1992357	-	ENSG00000261790.1	lincRNA	AC005606.14
chr4	cg04514249	143700232	0.622697	0.272402	0.350295	1.37186e-12	6.00571e-08	hyper	143698257	143702257	+	ENSG00000246448.2	antisense	RP13-578N3.3
chr14	cg04525757	28766767	0.418144	0.0961544	0.32199	2.62807e-08	0.0010631	hyper	28763277	28767277	-	ENSG00000257126.4	antisense	FOXG1-AS1
chr17	cg04588165	36943575	0.437748	0.0824691	0.355279	4.18845e-09	0.000172845	hyper	36941456	36945456	-	ENSG00000276707.1	antisense	RP11-445F12.2
chr8	cg04594598	144050418	0.543409	0.154509	0.388901	1.83337e-12	8.01841e-08	hyper	144047129	144051129	+	ENSG00000204791.7	antisense	CTD-3065J16.6
chr2	cg04617755	115161789	0.398262	0.029532	0.36873	9.31976e-10	3.9034e-05	hyper	115159343	115163343	-	ENSG00000235026.4	antisense	DPP10-AS1
chr17	cg04636269	36943569	0.534184	0.121642	0.412543	3.75063e-10	1.58389e-05	hyper	36941456	36945456	-	ENSG00000276707.1	antisense	RP11-445F12.2
chr4	cg04638468	121765298	0.631332	0.15565	0.475682	2.97994e-12	1.3008e-07	hyper	121762585	121766585	+	ENSG00000226757.2	antisense	PP12613
chr12	cg04640250	72273746	0.661041	0.356926	0.304115	1.16151e-11	5.03386e-07	hyper	72272907	72276907	-	ENSG00000236333.3	processed_transcript	TRHDE-AS1
chr7	cg04652097	79454129	0.617192	0.193508	0.423684	1.08324e-11	4.69747e-07	hyper	79450877	79454877	+	ENSG00000234456.6	processed_transcript	MAGI2-AS3
chr7	cg04671932	79453582	0.421534	0.096821	0.324713	9.71295e-09	0.000397435	hyper	79450877	79454877	+	ENSG00000234456.6	processed_transcript	MAGI2-AS3
chr16	cg04698114	51150468	0.670593	0.360236	0.310357	9.77466e-11	4.17378e-06	hyper	51147239	51151239	+	ENSG00000261238.1	antisense	AC009166.5
chr3	cg04741853	43995697	0.548439	0.111467	0.436972	6.47065e-10	2.71903e-05	hyper	43994896	43998896	+	ENSG00000271192.1	lincRNA	RP4-555D20.3
chr3	cg04748834	197546	0.637956	0.290141	0.347814	3.20105e-12	1.39694e-07	hyper	195341	199341	-	ENSG00000224318.4	processed_transcript	CHL1-AS2
chr17	cg04790084	34579603	0.445583	0.0245254	0.421058	5.0705e-08	0.00203687	hyper	34577369	34581369	-	ENSG00000197322.3	lincRNA	C17orf102
chr2	cg04804539	95025510	0.564533	0.167453	0.39708	1.80052e-12	7.87512e-08	hyper	95024709	95028709	-	ENSG00000233850.1	antisense	AC103563.8
chr20	cg04811512	21705442	0.39585	0.0956807	0.300169	5.44168e-08	0.00218407	hyper	21701585	21705585	-	ENSG00000280350.1	lincRNA	RP5-1065O2.4
chr8	cg04821793	47189285	0.473661	0.172199	0.301462	2.20071e-09	9.13867e-05	hyper	47188772	47192772	+	ENSG00000255366.1	lincRNA	RP11-1134I14.8
chr13	cg04832466	112105774	0.459533	0.0397824	0.41975	3.20105e-12	1.39694e-07	hyper	112104882	112108882	-	ENSG00000229520.1	lincRNA	LINC00404
chr13	cg04832466	112105774	0.459533	0.0397824	0.41975	3.20105e-12	1.39694e-07	hyper	112105119	112109119	+	ENSG00000224243.1	lincRNA	LINC00403
chr7	cg04904385	19119069	0.56544	0.247707	0.317733	7.73724e-11	3.30914e-06	hyper	19117933	19121933	+	ENSG00000236536.1	antisense	AC003986.7
chr7	cg04917226	19118216	0.614295	0.2941	0.320195	1.24531e-11	5.39468e-07	hyper	19117933	19121933	+	ENSG00000236536.1	antisense	AC003986.7
chr10	cg04963514	43667431	0.51687	0.136322	0.380548	2.89449e-10	1.22486e-05	hyper	43663668	43667668	+	ENSG00000228426.1	lincRNA	RP11-402L1.11
chr10	cg04972745	99528089	0.602163	0.265479	0.336684	1.53447e-08	0.000624804	hyper	99525081	99529081	+	ENSG00000228778.1	lincRNA	RP11-129J12.1
chr16	cg05031521	980561	0.465573	0.0897375	0.375836	4.29029e-11	1.84238e-06	hyper	979596	983596	-	ENSG00000260807.5	lincRNA	RP11-161M6.2
chr12	cg05069426	54000182	0.479282	0.118875	0.360407	5.0705e-08	0.00203687	hyper	53998010	54002010	-	ENSG00000250451.4	antisense	HOXC-AS1
chr3	cg05075118	133038147	0.621624	0.223831	0.397793	1.01056e-10	4.31346e-06	hyper	133035052	133039052	-	ENSG00000249725.1	lincRNA	RP11-469L4.1
chr18	cg05109245	21242618	0.336742	0.0244081	0.312334	1.12642e-08	0.000460197	hyper	21239371	21243371	-	ENSG00000265984.1	lincRNA	RP11-699A5.2
chr7	cg05109569	27106811	0.808882	0.485834	0.323048	1.10255e-12	4.82995e-08	hyper	27105777	27109777	+	ENSG00000253552.6	antisense	HOXA-AS2
chr12	cg05135569	45051332	0.525914	0.102117	0.423797	6.02059e-09	0.000247524	hyper	45048901	45052901	+	ENSG00000257319.1	antisense	RP11-478B9.1
chr16	cg05151154	51150875	0.6938	0.162727	0.531073	3.62734e-12	1.58192e-07	hyper	51147239	51151239	+	ENSG00000261238.1	antisense	AC009166.5
chr14	cg05173737	62117287	0.327636	0.0275327	0.300104	3.29552e-10	1.39312e-05	hyper	62115175	62119175	-	ENSG00000258903.1	lincRNA	RP11-355I22.2
chr16	cg05178576	77434589	0.443133	0.0770981	0.366035	2.94903e-08	0.0011915	hyper	77431382	77435382	+	ENSG00000260701.1	antisense	RP11-449J10.1
chr11	cg05183931	17696041	0.523819	0.089369	0.43445	4.6574e-08	0.00187297	hyper	17694940	17698940	-	ENSG00000255335.1	antisense	RP11-358H18.2
chr11	cg05183931	17696041	0.523819	0.089369	0.43445	4.6574e-08	0.00187297	hyper	17693022	17697022	+	ENSG00000254586.1	lincRNA	RP11-358H18.3
chr14	cg05203877	70188969	0.432897	0.0523573	0.38054	3.34932e-10	1.41562e-05	hyper	70185123	70189123	+	ENSG00000258422.4	antisense	RP11-486O13.2
chr20	cg05227131	21397582	0.488783	0.15147	0.337313	1.30551e-08	0.000532542	hyper	21395818	21399818	+	ENSG00000225280.5	antisense	RP11-227D2.3
chr14	cg05241355	56811633	0.548488	0.0973253	0.451163	3.1586e-11	1.35921e-06	hyper	56811183	56815183	+	ENSG00000248550.3	lincRNA	OTX2-AS1
chr1	cg05303132	3068067	0.481589	0.077887	0.403702	7.2331e-10	3.03588e-05	hyper	3066437	3070437	-	ENSG00000177133.9	antisense	LINC00982
chr16	cg05317090	54935794	0.539203	0.130514	0.408689	1.65101e-08	0.000671763	hyper	54932913	54936913	+	ENSG00000259711.1	lincRNA	CTD-3032H12.2
chr4	cg05350411	575385	0.513692	0.163107	0.350585	9.70188e-13	4.25127e-08	hyper	572412	576412	-	ENSG00000273238.1	lincRNA	RP11-1263C18.1
chr8	cg05362548	11347657	0.561451	0.0655557	0.495896	2.74424e-08	0.00110966	hyper	11345502	11349502	-	ENSG00000255020.1	antisense	AF131216.5
chr10	cg05381746	27746279	0.364416	0.0511325	0.313283	7.53955e-09	0.000309257	hyper	27742786	27746786	+	ENSG00000230500.1	antisense	MKX-AS1
chr4	cg05382097	6199809	0.419335	0.0750278	0.344307	6.36834e-10	2.67655e-05	hyper	6198733	6202733	+	ENSG00000249896.1	lincRNA	RP11-586D19.1
chr13	cg05395403	27922504	0.633452	0.208888	0.424563	4.43823e-11	1.90547e-06	hyper	27919404	27923404	-	ENSG00000247381.2	antisense	PDX1-AS1
chr4	cg05401965	133148884	0.605512	0.285326	0.320185	4.14718e-11	1.78138e-06	hyper	133147116	133151116	-	ENSG00000250241.4	lincRNA	RP11-9G1.3
chr6	cg05446010	11044325	0.354499	0.0149835	0.339515	1.08006e-10	4.60818e-06	hyper	11041524	11045524	+	ENSG00000230314.5	antisense	ELOVL2-AS1
chr6	cg05452406	10881658	0.677099	0.308775	0.368324	4.57165e-12	1.99187e-07	hyper	10879780	10883780	+	ENSG00000235051.3	antisense	RP11-637O19.2
chr16	cg05520409	980619	0.575628	0.222596	0.353033	1.43106e-11	6.19319e-07	hyper	979596	983596	-	ENSG00000260807.5	lincRNA	RP11-161M6.2
chr21	cg05522774	33071137	0.465561	0.102991	0.36257	1.77305e-10	7.53457e-06	hyper	33069104	33073104	-	ENSG00000227757.3	antisense	AP000282.2
chr2	cg05545132	143937511	0.470451	0.124806	0.345645	1.77153e-09	7.37415e-05	hyper	143935073	143939073	+	ENSG00000232377.1	antisense	AC016910.1
chr16	cg05546863	66579317	0.508513	0.172195	0.336318	2.02233e-11	8.73182e-07	hyper	66578716	66582716	-	ENSG00000260650.1	antisense	RP11-403P17.2
chr12	cg05555207	114409836	0.583574	0.115232	0.468342	6.26761e-10	2.63446e-05	hyper	114406191	114410191	+	ENSG00000255399.3	antisense	TBX5-AS1
chr11	cg05578358	115760382	0.362164	0.0586294	0.303535	3.282e-09	0.000135796	hyper	115758627	115762627	-	ENSG00000246100.3	lincRNA	LINC00900
chr18	cg05588496	69400485	0.49254	0.110272	0.382268	9.92639e-12	4.30676e-07	hyper	69397249	69401249	-	ENSG00000278532.1	lincRNA	RP11-17E3.1
chr16	cg05598886	2090430	0.92661	0.577612	0.348999	4.49117e-12	1.95694e-07	hyper	2089436	2093436	+	ENSG00000259933.5	other	RP11-304L19.1
chr2	cg05648183	6918259	0.549752	0.0645528	0.485199	2.95e-11	1.27e-06	hyper	6916709	6920709	-	ENSG00000228203.5	processed_transcript	RNF144A-AS1
chr1	cg05658236	47433239	0.743776	0.40029	0.343486	1.26761e-08	0.000517246	hyper	47432641	47436641	-	ENSG00000237424.1	antisense	FOXD2-AS1
chr1	cg05659741	143904599	0.701261	0.39879	0.302471	1.67482e-12	7.32699e-08	hyper	143903964	143907964	-	ENSG00000273213.1	processed_transcript	RP5-998N21.10
chr1	cg05659741	143904599	0.701261	0.39879	0.302471	1.67482e-12	7.32699e-08	hyper	143903487	143907487	+	ENSG00000230186.3	antisense	RP5-998N21.7
chr2	cg05667379	115163188	0.592917	0.197519	0.395398	1.97073e-12	8.61641e-08	hyper	115159343	115163343	-	ENSG00000235026.4	antisense	DPP10-AS1
chr10	cg05694245	27745887	0.46889	0.117859	0.351032	2.05459e-08	0.000833691	hyper	27742786	27746786	+	ENSG00000230500.1	antisense	MKX-AS1
chr5	cg05730365	37838461	0.522214	0.13685	0.385364	1.25396e-10	5.34475e-06	hyper	37838438	37842438	+	ENSG00000248587.5	lincRNA	GDNF-AS1
chr7	cg05732750	6664414	0.625616	0.324563	0.301053	1.77153e-09	7.37415e-05	hyper	6661974	6665974	+	ENSG00000228010.4	antisense	AC073343.13
chr12	cg05769349	114409238	0.486059	0.157347	0.328712	3.10513e-11	1.33632e-06	hyper	114406191	114410191	+	ENSG00000255399.3	antisense	TBX5-AS1
chr4	cg05791136	109302813	0.527936	0.0433747	0.484561	2.00662e-12	8.77252e-08	hyper	109301035	109305035	+	ENSG00000246774.1	lincRNA	AC004051.2
chr7	cg05809668	35261577	0.727523	0.414726	0.312797	2.16652e-11	9.34982e-07	hyper	35257729	35261729	-	ENSG00000226063.1	lincRNA	AC009531.2
chr17	cg05854644	28372166	0.4994	0.159881	0.33952	2.77284e-09	0.000114909	hyper	28371256	28375256	+	ENSG00000277450.1	sense_intronic	CTB-96E2.10
chr16	cg05915293	1991511	0.580196	0.109004	0.471191	5.08153e-11	2.17906e-06	hyper	1988357	1992357	-	ENSG00000261790.1	lincRNA	AC005606.14
chr1	cg05937496	107965585	0.517716	0.101144	0.416572	1.66019e-10	7.05962e-06	hyper	107962443	107966443	+	ENSG00000230489.1	antisense	VAV3-AS1
chr14	cg05943996	41606772	0.531968	0.225003	0.306965	4.93076e-10	2.07689e-05	hyper	41602856	41606856	-	ENSG00000258636.1	lincRNA	CTD-2298J14.2
chr2	cg05961935	144516558	0.433304	0.0931159	0.340188	2.32075e-11	1.00082e-06	hyper	144516097	144520097	+	ENSG00000238057.7	antisense	ZEB2-AS1
chr11	cg06072021	128694211	0.604975	0.0350405	0.569935	1.39701e-12	6.11556e-08	hyper	128694023	128698023	-	ENSG00000254703.2	antisense	SENCR
chr21	cg06106763	33071798	0.519301	0.104678	0.414623	2.13371e-09	8.86408e-05	hyper	33069104	33073104	-	ENSG00000227757.3	antisense	AP000282.2
chr1	cg06124224	99005153	0.451357	0.089922	0.361435	7.60877e-11	3.25473e-06	hyper	99002276	99006276	+	ENSG00000232825.1	antisense	RP5-896L10.1
chr3	cg06127862	192515338	0.412927	0.0468457	0.366081	5.9628e-12	2.59435e-07	hyper	192513022	192517022	+	ENSG00000230126.1	antisense	FGF12-AS2
chr3	cg06127862	192515338	0.412927	0.0468457	0.366081	5.9628e-12	2.59435e-07	hyper	192514831	192518831	+	ENSG00000226709.1	antisense	FGF12-AS3
chr12	cg06141624	24563656	0.530316	0.183568	0.346747	6.26761e-10	2.63446e-05	hyper	24560590	24564590	-	ENSG00000255864.4	lincRNA	RP11-444D3.1
chr13	cg06179060	77918877	0.547289	0.157074	0.390215	2.26976e-09	9.42198e-05	hyper	77917689	77921689	+	ENSG00000234377.6	antisense	RNF219-AS1
chr19	cg06196755	31348828	0.445166	0.105951	0.339215	3.08712e-09	0.000127834	hyper	31346881	31350881	+	ENSG00000267662.1	antisense	AC007796.1
chr9	cg06202228	13279483	0.479436	0.152158	0.327278	9.39216e-08	0.00374597	hyper	13277187	13281187	-	ENSG00000234740.1	sense_intronic	RP11-272P10.2
chr17	cg06204745	81481714	0.415992	0.0962432	0.319749	1.69591e-07	0.00672141	hyper	81479570	81483570	-	ENSG00000278200.1	lincRNA	RP13-766D20.4
chr3	cg06253058	149657298	0.453454	0.147692	0.305762	1.32609e-07	0.00526909	hyper	149655020	149659020	+	ENSG00000241313.2	antisense	WWTR1-AS1
chr2	cg06266613	118835888	0.489204	0.049454	0.43975	1.12171e-11	4.86293e-07	hyper	118833110	118837110	-	ENSG00000258910.2	lincRNA	RP11-19E11.1
chr3	cg06288251	133038243	0.607568	0.215759	0.39181	9.25543e-12	4.01676e-07	hyper	133035052	133039052	-	ENSG00000249725.1	lincRNA	RP11-469L4.1
chr10	cg06299833	124448140	0.405128	0.0851817	0.319947	8.17288e-08	0.00326539	hyper	124445152	124449152	+	ENSG00000271434.3	processed_transcript	RP13-238F13.3
chr13	cg06313119	102394386	0.421112	0.0193818	0.401731	2.4898e-09	0.000103277	hyper	102392519	102396519	-	ENSG00000243319.6	sense_intronic	FGF14-IT1
chr13	cg06313119	102394386	0.421112	0.0193818	0.401731	2.4898e-09	0.000103277	hyper	102392630	102396630	+	ENSG00000272143.1	lincRNA	FGF14-AS2
chr8	cg06319475	144050928	0.56948	0.104699	0.464781	5.58874e-13	2.45122e-08	hyper	144047129	144051129	+	ENSG00000204791.7	antisense	CTD-3065J16.6
chr4	cg06375628	41881862	0.560479	0.225136	0.335343	6.32633e-11	2.70938e-06	hyper	41880611	41884611	-	ENSG00000245870.2	lincRNA	LINC00682
chr7	cg06388730	35258088	0.636981	0.316688	0.320293	2.97994e-12	1.3008e-07	hyper	35257729	35261729	-	ENSG00000226063.1	lincRNA	AC009531.2
chr8	cg06399148	103140920	0.385184	0.0286553	0.356529	1.00847e-09	4.22046e-05	hyper	103139475	103143475	-	ENSG00000236939.2	antisense	BAALC-AS2
chr7	cg06457811	155382366	0.416836	0.076536	0.3403	4.43823e-11	1.90547e-06	hyper	155380076	155384076	+	ENSG00000218672.1	lincRNA	AC008060.7
chr17	cg06459443	34580369	0.45336	0.0575991	0.395761	1.34451e-08	0.000548303	hyper	34577369	34581369	-	ENSG00000197322.3	lincRNA	C17orf102
chr11	cg06460568	2140981	0.576479	0.217417	0.359062	1.60642e-10	6.8334e-06	hyper	2138501	2142501	+	ENSG00000099869.7	antisense	IGF2-AS
chr4	cg06468908	109302557	0.452707	0.0836105	0.369097	2.04314e-12	8.93099e-08	hyper	109301035	109305035	+	ENSG00000246774.1	lincRNA	AC004051.2
chr4	cg06482428	21948550	0.566906	0.189688	0.377218	2.16652e-11	9.34982e-07	hyper	21947015	21951015	+	ENSG00000250039.3	antisense	RP11-17E2.2
chr8	cg06518628	103501476	0.502426	0.167277	0.335149	1.25396e-10	5.34475e-06	hyper	103499676	103503676	-	ENSG00000253477.4	antisense	RP11-1C8.4
chr2	cg06528559	63048374	0.572828	0.171513	0.401315	1.31717e-09	5.49774e-05	hyper	63046640	63050640	-	ENSG00000231609.4	antisense	AC009501.4
chr7	cg06542022	155382296	0.588606	0.196224	0.392382	4.64436e-13	2.03748e-08	hyper	155380076	155384076	+	ENSG00000218672.1	lincRNA	AC008060.7
chr1	cg06543087	107965926	0.485517	0.0920853	0.393431	5.2561e-11	2.25345e-06	hyper	107962443	107966443	+	ENSG00000230489.1	antisense	VAV3-AS1
chr6	cg06545143	165989150	0.462831	0.141672	0.321159	1.16151e-11	5.03386e-07	hyper	165986048	165990048	-	ENSG00000223414.2	lincRNA	LINC00473
chr6	cg06545143	165989150	0.462831	0.141672	0.321159	1.16151e-11	5.03386e-07	hyper	165985551	165989551	+	ENSG00000281832.1	lincRNA	LINC00602
chr11	cg06547386	30585980	0.380824	0.05814	0.322684	1.00661e-07	0.00401184	hyper	30582130	30586130	+	ENSG00000254489.1	antisense	RP5-1024C24.1
chr21	cg06570025	33071939	0.469562	0.129717	0.339845	1.82872e-08	0.0007433	hyper	33069104	33073104	-	ENSG00000227757.3	antisense	AP000282.2
chr2	cg06596991	104867368	0.443231	0.128065	0.315165	5.41796e-09	0.000222976	hyper	104865496	104869496	-	ENSG00000239587.1	antisense	AC018730.4
chr20	cg06645286	1184562	0.54585	0.162686	0.383165	1.89339e-10	8.0418e-06	hyper	1184092	1188092	+	ENSG00000274269.1	processed_transcript	RP4-545L17.12
chr16	cg06653699	51151171	0.51457	0.198877	0.315693	3.69262e-12	1.61031e-07	hyper	51147239	51151239	+	ENSG00000261238.1	antisense	AC009166.5
chr16	cg06666025	66579375	0.509478	0.0847145	0.424764	2.16652e-11	9.34982e-07	hyper	66578716	66582716	-	ENSG00000260650.1	antisense	RP11-403P17.2
chr2	cg06668300	95026010	0.417752	0.0254855	0.392267	3.68214e-11	1.58291e-06	hyper	95024709	95028709	-	ENSG00000233850.1	antisense	AC103563.8
chr13	cg06682197	87672624	0.432489	0.0400696	0.392419	1.9247e-10	8.17268e-06	hyper	87669259	87673259	-	ENSG00000228824.5	lincRNA	MIR4500HG
chr18	cg06711831	21241952	0.452428	0.0502782	0.40215	1.88281e-08	0.000765006	hyper	21239371	21243371	-	ENSG00000265984.1	lincRNA	RP11-699A5.2
chr16	cg06728579	56190989	0.402702	0.0292165	0.373485	4.72391e-08	0.00189944	hyper	56189094	56193094	-	ENSG00000246379.5	lincRNA	RP11-461O7.1
chr16	cg06777194	980444	0.594036	0.215239	0.378797	2.16652e-11	9.34982e-07	hyper	979596	983596	-	ENSG00000260807.5	lincRNA	RP11-161M6.2
chr5	cg06782035	16179026	0.607679	0.137113	0.470566	1.38048e-09	5.7599e-05	hyper	16178238	16182238	+	ENSG00000250448.1	antisense	RP11-19O2.2
chr22	cg06793377	50674108	0.544961	0.137084	0.407877	6.09097e-08	0.00244187	hyper	50672415	50676415	+	ENSG00000251322.6	processed_transcript	SHANK3
chr12	cg06797925	8396382	0.542836	0.13293	0.409906	2.44343e-11	1.05339e-06	hyper	8394803	8398803	-	ENSG00000226091.6	lincRNA	LINC00937
chr4	cg06812991	155208422	0.570472	0.213789	0.356682	2.09321e-11	9.03575e-07	hyper	155207027	155211027	-	ENSG00000250538.4	antisense	RP11-92A5.2
chr2	cg06828936	115163249	0.450958	0.140268	0.31069	2.94189e-10	1.24468e-05	hyper	115159343	115163343	-	ENSG00000235026.4	antisense	DPP10-AS1
chr12	cg06830450	57727221	0.517592	0.160461	0.357131	1.35905e-09	5.67078e-05	hyper	57724271	57728271	+	ENSG00000255737.2	antisense	AGAP2-AS1
chr8	cg06873806	64580235	0.411434	0.056488	0.354946	3.81639e-08	0.00153789	hyper	64579888	64583888	-	ENSG00000254102.1	antisense	RP11-21C4.1
chr7	cg06878741	561712	0.826806	0.480079	0.346727	2.67607e-12	1.16872e-07	hyper	559958	563958	+	ENSG00000229380.1	antisense	AC147651.5
chr12	cg06911121	114409359	0.460405	0.0721508	0.388254	7.11904e-10	2.98886e-05	hyper	114406191	114410191	+	ENSG00000255399.3	antisense	TBX5-AS1
chr18	cg06954658	78980093	0.458786	0.157065	0.301721	2.94189e-10	1.24468e-05	hyper	78977074	78981074	-	ENSG00000263146.2	lincRNA	RP11-849I19.1
chr8	cg06999323	24956879	0.474101	0.159525	0.314576	4.33824e-08	0.0017458	hyper	24954621	24958621	+	ENSG00000272157.1	antisense	CTD-2168K21.2
chr10	cg07068327	133087775	0.568123	0.115048	0.453075	3.08712e-09	0.000127834	hyper	133086491	133090491	-	ENSG00000256925.2	antisense	GPR123-AS1
chr4	cg07095995	109302824	0.586974	0.102438	0.484536	2.00662e-12	8.77252e-08	hyper	109301035	109305035	+	ENSG00000246774.1	lincRNA	AC004051.2
chr4	cg07121547	155208017	0.450987	0.0732344	0.377752	1.21309e-10	5.1719e-06	hyper	155207027	155211027	-	ENSG00000250538.4	antisense	RP11-92A5.2
chr8	cg07127888	41543270	0.697984	0.379255	0.318729	1.71915e-07	0.00681143	hyper	41543044	41547044	-	ENSG00000253174.2	antisense	RP11-360L9.7
chr5	cg07128111	37840056	0.435977	0.121045	0.314932	5.93067e-09	0.000243851	hyper	37838438	37842438	+	ENSG00000248587.5	lincRNA	GDNF-AS1
chr19	cg07135042	56393783	0.58483	0.224927	0.359903	3.69055e-10	1.55878e-05	hyper	56391656	56395656	+	ENSG00000267454.4	lincRNA	ZNF582-AS1
chr16	cg07153665	66579303	0.465902	0.12858	0.337323	2.28121e-11	9.83956e-07	hyper	66578716	66582716	-	ENSG00000260650.1	antisense	RP11-403P17.2
chr7	cg07153966	27107971	0.849405	0.474508	0.374897	1.32287e-12	5.79206e-08	hyper	27105777	27109777	+	ENSG00000253552.6	antisense	HOXA-AS2
chr17	cg07164631	49359222	0.859424	0.525491	0.333933	2.08032e-12	9.09289e-08	hyper	49359165	49363165	+	ENSG00000248714.5	lincRNA	RP11-1079K10.3
chr20	cg07167168	43190148	0.528375	0.0776669	0.450708	1.85526e-11	8.01509e-07	hyper	43188101	43192101	+	ENSG00000233508.2	lincRNA	RP1-269M15.3
chr11	cg07193766	32435581	0.50613	0.0379665	0.468164	4.79133e-08	0.00192616	hyper	32433518	32437518	+	ENSG00000183242.10	antisense	WT1-AS
chr5	cg07201620	84384123	0.553488	0.116678	0.436811	1.42432e-09	5.94025e-05	hyper	84382427	84386427	+	ENSG00000250320.4	antisense	CTD-2269F5.1
chr4	cg07204550	21948532	0.409457	0.0488385	0.360618	2.7549e-11	1.18645e-06	hyper	21947015	21951015	+	ENSG00000250039.3	antisense	RP11-17E2.2
chr2	cg07224914	95025902	0.413514	0.0822841	0.33123	9.93877e-11	4.24296e-06	hyper	95024709	95028709	-	ENSG00000233850.1	antisense	AC103563.8
chr10	cg07225966	93060619	0.735358	0.417091	0.318268	5.00165e-13	2.19403e-08	hyper	93058426	93062426	-	ENSG00000226425.1	antisense	RP11-348J12.2
chr13	cg07234958	93228330	0.466401	0.0942503	0.372151	8.22714e-13	3.60645e-08	hyper	93225317	93229317	-	ENSG00000278177.1	antisense	RP11-632L2.2
chr16	cg07249459	86566703	0.467168	0.088429	0.378739	1.96688e-08	0.000798514	hyper	86565761	86569761	-	ENSG00000260944.1	antisense	FOXC2-AS1
chr11	cg07293584	69985939	0.503799	0.0895183	0.41428	4.85229e-10	2.04417e-05	hyper	69983876	69987876	+	ENSG00000255191.1	lincRNA	RP11-626H12.1
chr1	cg07363855	3067906	0.559639	0.240356	0.319283	1.18193e-11	5.12187e-07	hyper	3066437	3070437	-	ENSG00000177133.9	antisense	LINC00982
chr7	cg07380959	93891011	0.579274	0.218181	0.361092	1.98778e-11	8.58323e-07	hyper	93888913	93892913	+	ENSG00000234695.1	antisense	AC002076.10
chr8	cg07401230	9906367	0.524267	0.218055	0.306212	2.41424e-09	0.000100164	hyper	9903366	9907366	-	ENSG00000253230.5	lincRNA	LINC00599
chr3	cg07451080	43999533	0.324267	0.0203976	0.303869	1.23715e-09	5.16808e-05	hyper	43997149	44001149	-	ENSG00000272121.1	lincRNA	RP4-555D20.4
chr16	cg07452217	54933874	0.653197	0.273137	0.38006	1.01014e-11	4.38241e-07	hyper	54932913	54936913	+	ENSG00000259711.1	lincRNA	CTD-3032H12.2
chr16	cg07455757	54935073	0.483875	0.0507222	0.433153	2.41996e-10	1.02565e-05	hyper	54932913	54936913	+	ENSG00000259711.1	lincRNA	CTD-3032H12.2
chr14	cg07471209	62117560	0.491763	0.130122	0.361641	1.55436e-10	6.6141e-06	hyper	62115175	62119175	-	ENSG00000258903.1	lincRNA	RP11-355I22.2
chr19	cg07482795	37506828	0.437033	0.0460603	0.390973	1.79926e-09	7.48835e-05	hyper	37505046	37509046	-	ENSG00000266916.4	antisense	ZNF793-AS1
chr19	cg07494047	57351345	0.434799	0.0686029	0.366196	5.75746e-08	0.0023092	hyper	57350012	57354012	-	ENSG00000268678.1	antisense	CTC-444N24.13
chr16	cg07505018	54934919	0.594512	0.249221	0.34529	7.11904e-10	2.98886e-05	hyper	54932913	54936913	+	ENSG00000259711.1	lincRNA	CTD-3032H12.2
chr13	cg07529657	93226716	0.420487	0.0707816	0.349706	1.08006e-10	4.60818e-06	hyper	93225317	93229317	-	ENSG00000278177.1	antisense	RP11-632L2.2
chr12	cg07546255	130715589	0.354853	0.0485854	0.306267	2.00562e-09	8.33737e-05	hyper	130714281	130718281	-	ENSG00000256725.1	lincRNA	RP11-662M24.2
chr14	cg07559273	26597198	0.496872	0.0347426	0.462129	7.58607e-10	3.18281e-05	hyper	26596412	26600412	+	ENSG00000257842.4	antisense	NOVA1-AS1
chr13	cg07576142	93227516	0.730686	0.135985	0.594701	8.37946e-13	3.67297e-08	hyper	93225317	93229317	-	ENSG00000278177.1	antisense	RP11-632L2.2
chr8	cg07585876	76681388	0.587673	0.14786	0.439814	2.16696e-09	9.00046e-05	hyper	76681278	76685278	-	ENSG00000253661.1	antisense	ZFHX4-AS1
chr5	cg07594209	17218169	0.353532	0.0343412	0.319191	1.23715e-09	5.16808e-05	hyper	17215047	17219047	-	ENSG00000215196.4	antisense	AC091878.1
chr22	cg07600533	50547602	0.59331	0.229232	0.364079	2.70497e-08	0.001094	hyper	50544415	50548415	+	ENSG00000226738.1	antisense	CTA-384D8.31
chr11	cg07627556	115659872	0.415195	0.0303393	0.384856	2.58299e-10	1.09413e-05	hyper	115657658	115661658	+	ENSG00000256717.1	lincRNA	AP000797.3
chr18	cg07653946	21243288	0.500576	0.15203	0.348547	2.44496e-08	0.000989745	hyper	21239371	21243371	-	ENSG00000265984.1	lincRNA	RP11-699A5.2
chr5	cg07690181	84383825	0.533955	0.057318	0.476637	4.87418e-09	0.000200811	hyper	84382427	84386427	+	ENSG00000250320.4	antisense	CTD-2269F5.1
chr16	cg07700514	56194555	0.621093	0.0557811	0.565312	1.56066e-11	6.75046e-07	hyper	56192518	56196518	-	ENSG00000261439.1	antisense	DKFZP434H168
chr13	cg07710481	87673129	0.517263	0.0504983	0.466765	5.97465e-10	2.51222e-05	hyper	87669259	87673259	-	ENSG00000228824.5	lincRNA	MIR4500HG
chr5	cg07733257	1882406	0.559157	0.194295	0.364862	1.88504e-09	7.84138e-05	hyper	1881966	1885966	+	ENSG00000249116.1	antisense	CTD-2194D22.3
chr4	cg07733446	92305389	0.500184	0.06579	0.434394	1.29671e-09	5.41336e-05	hyper	92302178	92306178	-	ENSG00000248511.1	lincRNA	RP11-9B6.1
chr3	cg07746943	196932	0.658567	0.296391	0.362177	1.8668e-12	8.16426e-08	hyper	195341	199341	-	ENSG00000224318.4	processed_transcript	CHL1-AS2
chr11	cg07749724	112961758	0.340512	0.0348824	0.30563	2.08466e-08	0.000845559	hyper	112961460	112965460	-	ENSG00000247416.2	antisense	RP11-629G13.1
chr10	cg07779444	133088774	0.580906	0.275743	0.305163	3.87366e-10	1.63531e-05	hyper	133086491	133090491	-	ENSG00000256925.2	antisense	GPR123-AS1
chr18	cg07788286	906223	0.547015	0.198941	0.348074	4.51868e-09	0.000186309	hyper	905680	909680	-	ENSG00000265671.1	antisense	RP11-672L10.3
chr18	cg07788286	906223	0.547015	0.198941	0.348074	4.51868e-09	0.000186309	hyper	904667	908667	-	ENSG00000265179.5	processed_transcript	RP11-672L10.2
chr16	cg07829842	56194583	0.555857	0.0442266	0.511631	9.09475e-12	3.94721e-07	hyper	56192518	56196518	-	ENSG00000261439.1	antisense	DKFZP434H168
chr16	cg07849944	6573737	0.403223	0.0674178	0.335805	1.38178e-07	0.00548801	hyper	6571767	6575767	+	ENSG00000260835.1	sense_intronic	RP11-468I15.1
chr19	cg07878486	58440518	0.516737	0.190499	0.326238	6.98852e-12	3.03777e-07	hyper	58438448	58442448	+	ENSG00000269473.1	lincRNA	CTD-2619J13.19
chr5	cg07882671	1882891	0.656643	0.156555	0.500088	7.11545e-11	3.04527e-06	hyper	1881966	1885966	+	ENSG00000249116.1	antisense	CTD-2194D22.3
chr18	cg07897248	52340161	0.644851	0.157929	0.486922	1.17353e-10	5.00393e-06	hyper	52337025	52341025	-	ENSG00000266335.1	lincRNA	RP11-25O3.1
chr19	cg07955752	29527529	0.599991	0.218043	0.381947	3.1586e-11	1.35921e-06	hyper	29524948	29528948	-	ENSG00000266248.1	antisense	CTC-525D6.2
chr19	cg07955752	29527529	0.599991	0.218043	0.381947	3.1586e-11	1.35921e-06	hyper	29523752	29527752	-	ENSG00000264515.4	processed_transcript	CTC-525D6.1
chr4	cg07961994	92306044	0.56432	0.0963262	0.467993	1.71571e-10	7.29366e-06	hyper	92302178	92306178	-	ENSG00000248511.1	lincRNA	RP11-9B6.1
chr4	cg07978472	121765338	0.615023	0.269774	0.34525	6.86652e-12	2.98515e-07	hyper	121762585	121766585	+	ENSG00000226757.2	antisense	PP12613
chr20	cg07986239	63254790	0.6943	0.258586	0.435714	2.0687e-09	8.59732e-05	hyper	63251978	63255978	+	ENSG00000275620.1	antisense	FLJ16779
chr2	cg08022436	154698902	0.485554	0.179614	0.30594	6.26761e-10	2.63446e-05	hyper	154695817	154699817	-	ENSG00000235949.1	antisense	AC061961.2
chr16	cg08032924	66579193	0.600442	0.200505	0.399937	3.43973e-11	1.47926e-06	hyper	66578716	66582716	-	ENSG00000260650.1	antisense	RP11-403P17.2
chr17	cg08033114	34580900	0.534408	0.157488	0.37692	4.83026e-11	2.07233e-06	hyper	34577369	34581369	-	ENSG00000197322.3	lincRNA	C17orf102
chr19	cg08063125	56478174	0.641569	0.232273	0.409296	6.32633e-11	2.70938e-06	hyper	56475250	56479250	+	ENSG00000166770.9	lincRNA	ZNF667-AS1
chr4	cg08073882	6200654	0.380338	0.0194233	0.360915	2.27426e-08	0.000921418	hyper	6198733	6202733	+	ENSG00000249896.1	lincRNA	RP11-586D19.1
chr4	cg08073882	6200654	0.380338	0.0194233	0.360915	2.27426e-08	0.000921418	hyper	6200328	6204328	+	ENSG00000251408.1	lincRNA	RP11-586D19.2
chr12	cg08110542	130715391	0.451265	0.0595512	0.391714	5.09144e-10	2.1439e-05	hyper	130714281	130718281	-	ENSG00000256725.1	lincRNA	RP11-662M24.2
chr14	cg08120263	28766807	0.599635	0.247838	0.351797	1.58009e-08	0.000643192	hyper	28763277	28767277	-	ENSG00000257126.4	antisense	FOXG1-AS1
chr4	cg08130144	41881476	0.558058	0.177791	0.380266	5.9628e-12	2.59435e-07	hyper	41880611	41884611	-	ENSG00000245870.2	lincRNA	LINC00682
chr6	cg08169901	163413840	0.328512	0.0271547	0.301357	2.0217e-10	8.58193e-06	hyper	163411960	163415960	-	ENSG00000270419.1	lincRNA	CAHM
chr19	cg08188890	52398018	0.454346	0.118634	0.335711	7.10149e-09	0.000291452	hyper	52395766	52399766	-	ENSG00000269834.4	processed_transcript	ZNF528-AS1
chr2	cg08225529	66432975	0.445226	0.0926106	0.352616	6.58861e-09	0.00027066	hyper	66431470	66435470	-	ENSG00000226819.1	antisense	MEIS1-AS3
chr3	cg08263589	14811152	0.542325	0.126985	0.41534	7.23576e-11	3.09633e-06	hyper	14809414	14813414	-	ENSG00000260902.1	lincRNA	RP11-95M5.1
chr12	cg08266366	49961215	0.467355	0.0757828	0.391572	3.48885e-09	0.000144274	hyper	49960924	49964924	-	ENSG00000257588.1	antisense	RP11-469H8.6
chr3	cg08276289	28576363	0.43297	0.0796521	0.353318	1.88281e-08	0.000765006	hyper	28572791	28576791	+	ENSG00000228214.5	antisense	LINC00693
chr4	cg08297751	173527554	0.632063	0.249182	0.38288	1.43106e-11	6.19319e-07	hyper	173525270	173529270	+	ENSG00000237125.7	antisense	HAND2-AS1
chr2	cg08302913	181684059	0.729396	0.205627	0.523769	8.78157e-12	3.81217e-07	hyper	181681113	181685113	+	ENSG00000234595.1	antisense	AC013733.3
chr8	cg08322102	76683086	0.672075	0.277325	0.39475	1.04474e-10	4.45844e-06	hyper	76681278	76685278	-	ENSG00000253661.1	antisense	ZFHX4-AS1
chr16	cg08384637	86567527	0.561483	0.168896	0.392587	9.00899e-08	0.00359585	hyper	86565761	86569761	-	ENSG00000260944.1	antisense	FOXC2-AS1
chr5	cg08392199	38556121	0.595755	0.227619	0.368136	5.08507e-12	2.2144e-07	hyper	38554786	38558786	+	ENSG00000244968.5	antisense	LIFR-AS1
chr8	cg08397978	88327976	0.558358	0.209265	0.349094	7.00674e-10	2.94206e-05	hyper	88324836	88328836	+	ENSG00000253553.4	antisense	RP11-586K2.1
chr20	cg08413157	43190116	0.581851	0.0462168	0.535635	1.43106e-11	6.19319e-07	hyper	43188101	43192101	+	ENSG00000233508.2	lincRNA	RP1-269M15.3
chr16	cg08439930	51151149	0.694373	0.121402	0.57297	1.34714e-12	5.89807e-08	hyper	51147239	51151239	+	ENSG00000261238.1	antisense	AC009166.5
chr10	cg08441170	25934171	0.551674	0.177445	0.374229	4.94848e-09	0.000203828	hyper	25931710	25935710	-	ENSG00000226304.1	antisense	RP11-435M3.2
chr8	cg08448589	68330686	0.610456	0.182124	0.428333	1.90083e-12	8.31233e-08	hyper	68329491	68333491	-	ENSG00000248801.5	antisense	RP11-664D7.4
chr3	cg08462988	147369438	0.649441	0.34904	0.300402	1.2567e-09	5.24836e-05	hyper	147368656	147372656	-	ENSG00000243620.1	antisense	RP11-649A16.1
chr19	cg08464824	56393608	0.438705	0.127563	0.311142	5.09144e-10	2.1439e-05	hyper	56391656	56395656	+	ENSG00000267454.4	lincRNA	ZNF582-AS1
chr13	cg08492619	87671938	0.554648	0.0682807	0.486367	1.43131e-10	6.09407e-06	hyper	87669259	87673259	-	ENSG00000228824.5	lincRNA	MIR4500HG
chr10	cg08521987	117241416	0.532934	0.0762944	0.45664	2.8654e-08	0.00115794	hyper	117239923	117243923	-	ENSG00000225936.1	antisense	RP11-501J20.5
chr16	cg08526074	51150651	0.580053	0.152375	0.427678	5.62303e-11	2.40958e-06	hyper	51147239	51151239	+	ENSG00000261238.1	antisense	AC009166.5
chr5	cg08533773	114056307	0.473315	0.146593	0.326722	1.9204e-11	8.29402e-07	hyper	114054006	114058006	+	ENSG00000251628.1	lincRNA	RP11-371M22.1
chr8	cg08550785	103501681	0.466837	0.0595471	0.40729	2.0687e-09	8.59732e-05	hyper	103499676	103503676	-	ENSG00000253477.4	antisense	RP11-1C8.4
chr4	cg08553437	121765301	0.586398	0.163325	0.423073	2.2358e-12	9.77066e-08	hyper	121762585	121766585	+	ENSG00000226757.2	antisense	PP12613
chr20	cg08568720	62476376	0.59195	0.0602981	0.531651	2.23497e-09	9.27916e-05	hyper	62475870	62479870	+	ENSG00000272050.1	lincRNA	RP13-379O24.3
chr8	cg08620154	68332318	0.670162	0.310644	0.359518	2.2358e-12	9.77066e-08	hyper	68329491	68333491	-	ENSG00000248801.5	antisense	RP11-664D7.4
chr8	cg08624180	88326851	0.593223	0.233664	0.359559	4.80097e-09	0.000197843	hyper	88324836	88328836	+	ENSG00000253553.4	antisense	RP11-586K2.1
chr7	cg08637618	27239710	0.56511	0.16283	0.40228	2.30507e-09	9.56672e-05	hyper	27239228	27243228	-	ENSG00000253308.2	lincRNA	RP1-170O19.17
chr1	cg08638320	47434593	0.646628	0.275028	0.3716	4.04034e-08	0.00162712	hyper	47432641	47436641	-	ENSG00000237424.1	antisense	FOXD2-AS1
chr7	cg08641579	79454131	0.560532	0.252782	0.30775	5.55575e-12	2.41775e-07	hyper	79450877	79454877	+	ENSG00000234456.6	processed_transcript	MAGI2-AS3
chr3	cg08673716	14811398	0.47293	0.15539	0.317541	2.20927e-08	0.000895397	hyper	14809414	14813414	-	ENSG00000260902.1	lincRNA	RP11-95M5.1
chr10	cg08696727	27745868	0.534157	0.136407	0.39775	1.38464e-08	0.000564488	hyper	27742786	27746786	+	ENSG00000230500.1	antisense	MKX-AS1
chr19	cg08697092	56368564	0.523882	0.10909	0.414793	6.01497e-11	2.57675e-06	hyper	56366053	56370053	-	ENSG00000267606.1	lincRNA	AC006116.21
chr3	cg08700032	28575191	0.480555	0.0441758	0.436379	6.01497e-11	2.57675e-06	hyper	28572791	28576791	+	ENSG00000228214.5	antisense	LINC00693
chr7	cg08732352	35258780	0.830917	0.428526	0.402391	1.88755e-11	8.1531e-07	hyper	35257729	35261729	-	ENSG00000226063.1	lincRNA	AC009531.2
chr13	cg08751265	94713790	0.422884	0.113374	0.30951	4.38365e-09	0.000180808	hyper	94710716	94714716	+	ENSG00000227640.2	lincRNA	SOX21-AS1
chr10	cg08753373	132186620	0.515414	0.0854434	0.42997	1.94442e-09	8.08528e-05	hyper	132183962	132187962	-	ENSG00000235010.1	antisense	RP11-140A10.3
chr13	cg08793792	112106330	0.633669	0.272637	0.361032	2.02233e-11	8.73182e-07	hyper	112104882	112108882	-	ENSG00000229520.1	lincRNA	LINC00404
chr13	cg08793792	112106330	0.633669	0.272637	0.361032	2.02233e-11	8.73182e-07	hyper	112105119	112109119	+	ENSG00000224243.1	lincRNA	LINC00403
chr2	cg08801795	219497194	0.432566	0.129605	0.302962	3.45949e-10	1.46184e-05	hyper	219496246	219500246	-	ENSG00000268603.1	antisense	RP11-316O14.1
chr16	cg08806408	51151090	0.532445	0.190441	0.342004	5.75575e-12	2.5045e-07	hyper	51147239	51151239	+	ENSG00000261238.1	antisense	AC009166.5
chr1	cg08876441	190478291	0.408816	0.0412855	0.36753	1.30802e-07	0.00519819	hyper	190476551	190480551	+	ENSG00000237457.5	lincRNA	LINC01351
chr6	cg08886973	165988928	0.513906	0.10434	0.409566	6.65345e-11	2.84867e-06	hyper	165986048	165990048	-	ENSG00000223414.2	lincRNA	LINC00473
chr6	cg08886973	165988928	0.513906	0.10434	0.409566	6.65345e-11	2.84867e-06	hyper	165985551	165989551	+	ENSG00000281832.1	lincRNA	LINC00602
chr16	cg08965276	980586	0.506664	0.129484	0.377179	3.34932e-10	1.41562e-05	hyper	979596	983596	-	ENSG00000260807.5	lincRNA	RP11-161M6.2
chr12	cg08972130	24562544	0.456716	0.0275605	0.429155	3.18311e-09	0.000131762	hyper	24560590	24564590	-	ENSG00000255864.4	lincRNA	RP11-444D3.1
chr4	cg09009536	65669665	0.506059	0.20252	0.303539	3.2588e-12	1.42194e-07	hyper	65667961	65671961	+	ENSG00000250846.5	lincRNA	EPHA5-AS1
chr16	cg09016242	51151199	0.738475	0.408671	0.329804	5.36256e-12	2.33454e-07	hyper	51147239	51151239	+	ENSG00000261238.1	antisense	AC009166.5
chr13	cg09083627	87672342	0.519777	0.0323398	0.487437	6.16843e-10	2.59302e-05	hyper	87669259	87673259	-	ENSG00000228824.5	lincRNA	MIR4500HG
chr3	cg09090724	133038423	0.482396	0.177791	0.304606	5.36256e-12	2.33454e-07	hyper	133035052	133039052	-	ENSG00000249725.1	lincRNA	RP11-469L4.1
chr4	cg09100013	95548483	0.449096	0.0772432	0.371853	3.51589e-10	1.48543e-05	hyper	95547129	95551129	+	ENSG00000271474.1	antisense	RP11-710C12.1
chr15	cg09103619	79282706	0.542041	0.169985	0.372056	2.27426e-08	0.000921418	hyper	79281945	79285945	-	ENSG00000259234.4	lincRNA	ANKRD34C-AS1
chr6	cg09107912	159169027	0.543329	0.122294	0.421036	3.38161e-11	1.45436e-06	hyper	159168007	159172007	-	ENSG00000233682.3	antisense	RP11-13P5.2
chr4	cg09111223	92303935	0.468013	0.0491154	0.418898	9.92766e-08	0.00395756	hyper	92302178	92306178	-	ENSG00000248511.1	lincRNA	RP11-9B6.1
chr16	cg09195198	86568477	0.516941	0.181443	0.335498	1.88504e-09	7.84138e-05	hyper	86565761	86569761	-	ENSG00000260944.1	antisense	FOXC2-AS1
chr20	cg09196068	63253918	0.336408	0.0195713	0.316837	1.77305e-10	7.53457e-06	hyper	63251978	63255978	+	ENSG00000275620.1	antisense	FLJ16779
chr16	cg09229918	1991915	0.525867	0.163352	0.362515	2.74424e-08	0.00110966	hyper	1988357	1992357	-	ENSG00000261790.1	lincRNA	AC005606.14
chr14	cg09231862	28766170	0.540568	0.123006	0.417562	2.45975e-10	1.04234e-05	hyper	28763277	28767277	-	ENSG00000257126.4	antisense	FOXG1-AS1
chr19	cg09259115	36797891	0.527308	0.181589	0.34572	1.08324e-11	4.69747e-07	hyper	36795518	36799518	+	ENSG00000267254.4	antisense	ZNF790-AS1
chr19	cg09267217	52397727	0.40003	0.0484681	0.351562	4.06305e-09	0.000167747	hyper	52395766	52399766	-	ENSG00000269834.4	processed_transcript	ZNF528-AS1
chr18	cg09275869	46757136	0.569983	0.142672	0.427311	2.70814e-11	1.16656e-06	hyper	46754487	46758487	+	ENSG00000270112.3	processed_transcript	RP11-742D12.2
chr1	cg09277376	47434004	0.581789	0.265412	0.316377	4.87418e-09	0.000200811	hyper	47432641	47436641	-	ENSG00000237424.1	antisense	FOXD2-AS1
chr4	cg09290600	41751015	0.489225	0.187741	0.301484	2.07859e-07	0.00821956	hyper	41748345	41752345	+	ENSG00000249122.1	lincRNA	RP11-227F19.2
chr8	cg09306606	106271826	0.400368	0.0487337	0.351634	1.77613e-08	0.000722086	hyper	106268144	106272144	+	ENSG00000254615.2	lincRNA	RP11-395G23.3
chr20	cg09339194	62476529	0.637064	0.244737	0.392327	7.48239e-11	3.20119e-06	hyper	62475870	62479870	+	ENSG00000272050.1	lincRNA	RP13-379O24.3
chr17	cg09359907	8965782	0.336036	0.0229273	0.313108	3.92681e-08	0.001582	hyper	8963896	8967896	+	ENSG00000266389.1	lincRNA	CTB-41I6.1
chr17	cg09359907	8965782	0.336036	0.0229273	0.313108	3.92681e-08	0.001582	hyper	8965523	8969523	+	ENSG00000265975.1	lincRNA	CTB-41I6.2
chr16	cg09360770	86566720	0.554671	0.154373	0.400299	1.93846e-08	0.000787151	hyper	86565761	86569761	-	ENSG00000260944.1	antisense	FOXC2-AS1
chr6	cg09375620	159169123	0.377387	0.0589712	0.318415	6.89617e-10	2.89632e-05	hyper	159168007	159172007	-	ENSG00000233682.3	antisense	RP11-13P5.2
chr2	cg09426834	950962	0.55965	0.0934999	0.46615	7.35807e-11	3.14837e-06	hyper	948274	952274	-	ENSG00000235688.1	antisense	AC116614.1
chr7	cg09461837	3301892	0.420993	0.0362639	0.384729	1.68773e-10	7.17588e-06	hyper	3300452	3304452	-	ENSG00000236708.1	antisense	AC073316.1
chr16	cg09492451	54933477	0.596678	0.0814575	0.51522	1.40643e-11	6.08732e-07	hyper	54932913	54936913	+	ENSG00000259711.1	lincRNA	CTD-3032H12.2
chr8	cg09514524	144504416	0.893023	0.584379	0.308644	3.81166e-10	1.60951e-05	hyper	144503444	144507444	-	ENSG00000255182.2	processed_transcript	CTD-2517M22.14
chr6	cg09516476	10881692	0.538325	0.202887	0.335438	1.16151e-11	5.03386e-07	hyper	10879780	10883780	+	ENSG00000235051.3	antisense	RP11-637O19.2
chr7	cg09544728	561866	0.892489	0.304893	0.587595	4.55903e-13	2.00009e-08	hyper	559958	563958	+	ENSG00000229380.1	antisense	AC147651.5
chr16	cg09552213	87603176	0.454551	0.0898381	0.364713	1.9204e-11	8.29402e-07	hyper	87600190	87604190	-	ENSG00000269935.1	antisense	RP11-482M8.3
chr4	cg09556043	143700799	0.594485	0.261063	0.333422	2.27641e-12	9.94702e-08	hyper	143698257	143702257	+	ENSG00000246448.2	antisense	RP13-578N3.3
chr19	cg09568464	56393532	0.509707	0.14107	0.368637	2.23025e-10	9.45914e-06	hyper	56391656	56395656	+	ENSG00000267454.4	lincRNA	ZNF582-AS1
chr7	cg09574499	27129343	0.83976	0.535077	0.304683	4.29029e-11	1.84238e-06	hyper	27127977	27131977	+	ENSG00000254369.5	antisense	HOXA-AS3
chr4	cg09595050	80189051	0.808856	0.506904	0.301951	9.25543e-12	4.01676e-07	hyper	80188169	80192169	-	ENSG00000248719.1	antisense	RP11-377G16.2
chr2	cg09601912	118833568	0.497892	0.151792	0.3461	4.45067e-09	0.000183554	hyper	118833110	118837110	-	ENSG00000258910.2	lincRNA	RP11-19E11.1
chr14	cg09624466	56811992	0.607947	0.132417	0.47553	5.91455e-11	2.53385e-06	hyper	56811183	56815183	+	ENSG00000248550.3	lincRNA	OTX2-AS1
chr10	cg09639725	133087790	0.548406	0.0490987	0.499307	1.33795e-09	5.58368e-05	hyper	133086491	133090491	-	ENSG00000256925.2	antisense	GPR123-AS1
chr2	cg09667303	143937690	0.527774	0.0459441	0.48183	1.00056e-08	0.000409298	hyper	143935073	143939073	+	ENSG00000232377.1	antisense	AC016910.1
chr5	cg09681877	114055974	0.515268	0.11407	0.401198	7.49813e-12	3.25779e-07	hyper	114054006	114058006	+	ENSG00000251628.1	lincRNA	RP11-371M22.1
chr3	cg09686443	126394815	0.524605	0.19097	0.333635	3.68214e-11	1.58291e-06	hyper	126392851	126396851	-	ENSG00000249833.4	antisense	CCDC37-AS1
chr20	cg09696044	57393238	0.650545	0.315841	0.334704	9.14431e-11	3.90709e-06	hyper	57391062	57395062	-	ENSG00000218018.2	antisense	RP4-800J21.3
chr10	cg09713234	27746228	0.511876	0.165793	0.346082	2.73056e-09	0.000113176	hyper	27742786	27746786	+	ENSG00000230500.1	antisense	MKX-AS1
chr6	cg09829319	10882005	0.557416	0.15256	0.404856	1.23715e-09	5.16808e-05	hyper	10879780	10883780	+	ENSG00000235051.3	antisense	RP11-637O19.2
chr21	cg09838568	44350098	0.436869	0.121321	0.315548	9.29807e-11	3.97214e-06	hyper	44346295	44350295	-	ENSG00000260256.1	lincRNA	AP001063.1
chr5	cg09839170	135040557	0.664989	0.255734	0.409255	2.87507e-12	1.25525e-07	hyper	135038047	135042047	-	ENSG00000249082.2	lincRNA	C5orf66-AS1
chr16	cg09849405	66579052	0.567444	0.0680661	0.499378	1.24531e-11	5.39468e-07	hyper	66578716	66582716	-	ENSG00000260650.1	antisense	RP11-403P17.2
chr16	cg09854626	980568	0.495562	0.128261	0.3673	2.09321e-11	9.03575e-07	hyper	979596	983596	-	ENSG00000260807.5	lincRNA	RP11-161M6.2
chr6	cg09854653	163413871	0.345631	0.0388111	0.30682	1.10988e-08	0.000453519	hyper	163411960	163415960	-	ENSG00000270419.1	lincRNA	CAHM
chr16	cg09854734	66579370	0.59481	0.170961	0.423848	3.68214e-11	1.58291e-06	hyper	66578716	66582716	-	ENSG00000260650.1	antisense	RP11-403P17.2
chr19	cg09896900	44448620	0.716566	0.189736	0.526829	2.32075e-11	1.00082e-06	hyper	44446452	44450452	-	ENSG00000267188.1	processed_transcript	CTC-512J12.4
chr2	cg09924165	216694694	0.483187	0.16	0.323187	5.41796e-09	0.000222976	hyper	216692464	216696464	+	ENSG00000236886.2	antisense	AC007563.5
chr4	cg09926747	109303091	0.602484	0.153506	0.448978	3.31756e-12	1.44735e-07	hyper	109301035	109305035	+	ENSG00000246774.1	lincRNA	AC004051.2
chr8	cg09979478	144700612	0.456443	0.0643588	0.392085	1.65035e-07	0.00654265	hyper	144697185	144701185	-	ENSG00000254533.1	lincRNA	AF186192.1
chr8	cg10008501	9906048	0.513857	0.211226	0.302631	2.56766e-09	0.000106468	hyper	9903366	9907366	-	ENSG00000253230.5	lincRNA	LINC00599
chr10	cg10008757	8055220	0.591642	0.125766	0.465876	2.28121e-11	9.83956e-07	hyper	8051484	8055484	-	ENSG00000197308.7	lincRNA	GATA3-AS1
chr10	cg10008757	8055220	0.591642	0.125766	0.465876	2.28121e-11	9.83956e-07	hyper	8051449	8055449	-	ENSG00000243350.1	lincRNA	RP11-379F12.3
chr16	cg10022722	1991825	0.598209	0.183504	0.414705	1.33502e-11	5.78051e-07	hyper	1988357	1992357	-	ENSG00000261790.1	lincRNA	AC005606.14
chr6	cg10039188	71420506	0.49967	0.0953519	0.404318	9.09475e-12	3.94721e-07	hyper	71418769	71422769	-	ENSG00000233237.5	lincRNA	LINC00472
chr4	cg10056356	143700745	0.536089	0.110763	0.425326	2.28121e-11	9.83956e-07	hyper	143698257	143702257	+	ENSG00000246448.2	antisense	RP13-578N3.3
chr15	cg10070260	74130291	0.53448	0.185453	0.349026	3.65637e-08	0.00147381	hyper	74127278	74131278	-	ENSG00000248540.2	lincRNA	RP11-247C2.2
chr4	cg10074544	109302544	0.48569	0.094158	0.391532	1.00633e-12	4.40922e-08	hyper	109301035	109305035	+	ENSG00000246774.1	lincRNA	AC004051.2
chr8	cg10074775	76682792	0.52759	0.1716	0.35599	3.21296e-11	1.38231e-06	hyper	76681278	76685278	-	ENSG00000253661.1	antisense	ZFHX4-AS1
chr19	cg10157975	57351074	0.357885	0.0170725	0.340813	2.13371e-09	8.86408e-05	hyper	57350012	57354012	-	ENSG00000268678.1	antisense	CTC-444N24.13
chr12	cg10158080	24562930	0.434279	0.051531	0.382748	4.18845e-09	0.000172845	hyper	24560590	24564590	-	ENSG00000255864.4	lincRNA	RP11-444D3.1
chr1	cg10159215	99005004	0.516766	0.20851	0.308256	2.09321e-11	9.03575e-07	hyper	99002276	99006276	+	ENSG00000232825.1	antisense	RP5-896L10.1
chr14	cg10160975	41606607	0.459363	0.097899	0.361464	1.50394e-10	6.40109e-06	hyper	41602856	41606856	-	ENSG00000258636.1	lincRNA	CTD-2298J14.2
chr8	cg10163483	103140522	0.644297	0.243199	0.401099	2.0217e-10	8.58193e-06	hyper	103139475	103143475	-	ENSG00000236939.2	antisense	BAALC-AS2
chr19	cg10166283	44448578	0.530664	0.1841	0.346565	4.00064e-10	1.68823e-05	hyper	44446452	44450452	-	ENSG00000267188.1	processed_transcript	CTC-512J12.4
chr4	cg10196720	133148438	0.660499	0.262417	0.398082	2.53575e-12	1.10762e-07	hyper	133147116	133151116	-	ENSG00000250241.4	lincRNA	RP11-9G1.3
chr7	cg10214421	155381813	0.603534	0.212918	0.390616	2.62847e-12	1.14806e-07	hyper	155380076	155384076	+	ENSG00000218672.1	lincRNA	AC008060.7
chr17	cg10224600	45897697	0.429126	0.109454	0.319672	1.30551e-08	0.000532542	hyper	45893783	45897783	+	ENSG00000279685.2	sense_intronic	MAPT-IT1
chr14	cg10227327	62117319	0.499255	0.165615	0.33364	1.01056e-10	4.31346e-06	hyper	62115175	62119175	-	ENSG00000258903.1	lincRNA	RP11-355I22.2
chr4	cg10237419	109303079	0.483465	0.0666382	0.416826	3.62734e-12	1.58192e-07	hyper	109301035	109305035	+	ENSG00000246774.1	lincRNA	AC004051.2
chr16	cg10273340	56190881	0.494869	0.0440441	0.450825	3.59697e-09	0.000148688	hyper	56189094	56193094	-	ENSG00000246379.5	lincRNA	RP11-461O7.1
chr17	cg10279487	78359207	0.483443	0.172382	0.31106	1.25396e-10	5.34475e-06	hyper	78358453	78362453	+	ENSG00000266970.1	lincRNA	RP11-806H10.4
chr14	cg10300684	28767117	0.678706	0.299922	0.378784	6.62874e-12	2.88238e-07	hyper	28763277	28767277	-	ENSG00000257126.4	antisense	FOXG1-AS1
chr2	cg10319512	144517307	0.427405	0.112743	0.314662	9.29807e-11	3.97214e-06	hyper	144516097	144520097	+	ENSG00000238057.7	antisense	ZEB2-AS1
chr15	cg10386483	34754988	0.541567	0.225399	0.316167	1.3848e-10	5.89744e-06	hyper	34753084	34757084	+	ENSG00000250007.5	antisense	RP11-814P5.1
chr5	cg10428345	176743794	0.504955	0.198531	0.306424	5.66868e-09	0.000233187	hyper	176741205	176745205	+	ENSG00000248859.2	lincRNA	LINC01574
chr16	cg10448808	86566139	0.588244	0.198481	0.389763	1.80241e-10	7.65792e-06	hyper	86565761	86569761	-	ENSG00000260944.1	antisense	FOXC2-AS1
chr17	cg10451253	34580686	0.494408	0.130496	0.363912	2.71226e-10	1.14835e-05	hyper	34577369	34581369	-	ENSG00000197322.3	lincRNA	C17orf102
chr16	cg10453425	87602988	0.402888	0.0338694	0.369019	1.05727e-09	4.42289e-05	hyper	87600190	87604190	-	ENSG00000269935.1	antisense	RP11-482M8.3
chr15	cg10480343	48646150	0.47885	0.032046	0.446804	3.93665e-10	1.66146e-05	hyper	48643951	48647951	+	ENSG00000259705.1	lincRNA	RP11-227D13.1
chr19	cg10507508	30228921	0.471935	0.0807726	0.391162	1.43131e-10	6.09407e-06	hyper	30226715	30230715	-	ENSG00000267223.1	antisense	AC005597.1
chr17	cg10508317	78359065	0.511967	0.159195	0.352772	1.25396e-10	5.34475e-06	hyper	78358453	78362453	+	ENSG00000266970.1	lincRNA	RP11-806H10.4
chr4	cg10520887	95548943	0.544691	0.217518	0.327174	3.1586e-11	1.35921e-06	hyper	95547129	95551129	+	ENSG00000271474.1	antisense	RP11-710C12.1
chr4	cg10524033	133149278	0.545266	0.200256	0.34501	1.89339e-10	8.0418e-06	hyper	133147116	133151116	-	ENSG00000250241.4	lincRNA	RP11-9G1.3
chr7	cg10539069	93890963	0.569732	0.19077	0.378962	4.99574e-12	2.17574e-07	hyper	93888913	93892913	+	ENSG00000234695.1	antisense	AC002076.10
chr8	cg10543574	9905649	0.537266	0.21495	0.322317	9.02989e-10	3.78361e-05	hyper	9903366	9907366	-	ENSG00000253230.5	lincRNA	LINC00599
chr11	cg10566121	30584479	0.661428	0.0715245	0.589903	8.18656e-12	3.55518e-07	hyper	30582130	30586130	+	ENSG00000254489.1	antisense	RP5-1024C24.1
chr2	cg10583000	98346671	0.484889	0.0870593	0.397829	7.63111e-12	3.31503e-07	hyper	98344995	98348995	+	ENSG00000227987.1	sense_intronic	AC092675.4
chr3	cg10603275	197982	0.769313	0.44291	0.326403	1.40643e-11	6.08732e-07	hyper	195341	199341	-	ENSG00000224318.4	processed_transcript	CHL1-AS2
chr7	cg10624122	19119124	0.618185	0.302238	0.315947	1.49263e-09	6.22352e-05	hyper	19117933	19121933	+	ENSG00000236536.1	antisense	AC003986.7
chr12	cg10671668	4810064	0.58873	0.25243	0.336301	7.76641e-12	3.3735e-07	hyper	4806641	4810641	-	ENSG00000256988.1	lincRNA	RP11-234B24.4
chr12	cg10694030	53999676	0.465652	0.0625947	0.403057	1.32487e-08	0.000540347	hyper	53998010	54002010	-	ENSG00000250451.4	antisense	HOXC-AS1
chr4	cg10748160	6200657	0.350584	0.022329	0.328255	9.135e-08	0.00364523	hyper	6198733	6202733	+	ENSG00000249896.1	lincRNA	RP11-586D19.1
chr4	cg10748160	6200657	0.350584	0.022329	0.328255	9.135e-08	0.00364523	hyper	6200328	6204328	+	ENSG00000251408.1	lincRNA	RP11-586D19.2
chr20	cg10748765	3238259	0.38812	0.0585439	0.329576	1.24531e-11	5.39468e-07	hyper	3237705	3241705	+	ENSG00000277287.1	lincRNA	RP4-794I6.4
chr4	cg10756099	109302880	0.445725	0.0783325	0.367393	2.44343e-11	1.05339e-06	hyper	109301035	109305035	+	ENSG00000246774.1	lincRNA	AC004051.2
chr12	cg10764357	24949138	0.519824	0.216315	0.303509	7.48239e-11	3.20119e-06	hyper	24947163	24951163	+	ENSG00000255921.1	antisense	RP11-662I13.2
chr7	cg10770742	151410199	0.669429	0.170193	0.499236	2.08032e-12	9.09289e-08	hyper	151407161	151411161	+	ENSG00000243836.4	processed_transcript	WDR86-AS1
chr8	cg10809491	11347324	0.463908	0.124106	0.339802	2.20071e-09	9.13867e-05	hyper	11345502	11349502	-	ENSG00000255020.1	antisense	AF131216.5
chr16	cg10824810	54933802	0.797432	0.440619	0.356813	2.67607e-12	1.16872e-07	hyper	54932913	54936913	+	ENSG00000259711.1	lincRNA	CTD-3032H12.2
chr4	cg10863741	121764883	0.524177	0.158456	0.365721	3.94123e-11	1.69331e-06	hyper	121762585	121766585	+	ENSG00000226757.2	antisense	PP12613
chr9	cg10899099	13278513	0.527745	0.212903	0.314842	1.61523e-12	7.0681e-08	hyper	13277187	13281187	-	ENSG00000234740.1	sense_intronic	RP11-272P10.2
chr14	cg10981009	61812984	0.476321	0.0752072	0.401113	3.26824e-11	1.40597e-06	hyper	61809974	61813974	+	ENSG00000258882.1	lincRNA	CTD-2277K2.1
chr20	cg11004890	3237854	0.677809	0.33322	0.344589	2.31775e-12	1.01272e-07	hyper	3237705	3241705	+	ENSG00000277287.1	lincRNA	RP4-794I6.4
chr11	cg11017065	128694979	0.71479	0.0395297	0.675261	9.70188e-13	4.25127e-08	hyper	128694023	128698023	-	ENSG00000254703.2	antisense	SENCR
chr12	cg11054631	72273713	0.649702	0.251055	0.398646	7.11264e-12	3.09137e-07	hyper	72272907	72276907	-	ENSG00000236333.3	processed_transcript	TRHDE-AS1
chr8	cg11062466	57143317	0.735032	0.411692	0.323341	4.27701e-08	0.00172154	hyper	57140689	57144689	+	ENSG00000253301.4	lincRNA	RP11-513O17.2
chr8	cg11137615	68332108	0.467305	0.110243	0.357062	4.07739e-11	1.75152e-06	hyper	68329491	68333491	-	ENSG00000248801.5	antisense	RP11-664D7.4
chr14	cg11146971	26599148	0.567304	0.145913	0.421391	7.46659e-10	3.1332e-05	hyper	26596412	26600412	+	ENSG00000257842.4	antisense	NOVA1-AS1
chr2	cg11149930	118836049	0.529826	0.129494	0.400332	1.38048e-09	5.7599e-05	hyper	118833110	118837110	-	ENSG00000258910.2	lincRNA	RP11-19E11.1
chr21	cg11150585	44350094	0.526935	0.177599	0.349336	1.29617e-10	5.52324e-06	hyper	44346295	44350295	-	ENSG00000260256.1	lincRNA	AP001063.1
chr11	cg11161828	128686970	0.33239	0.0320094	0.30038	3.69055e-10	1.55878e-05	hyper	128684922	128688922	-	ENSG00000245008.3	antisense	RP11-744N12.3
chr1	cg11178863	13513290	0.675826	0.307647	0.368179	6.39904e-12	2.78275e-07	hyper	13511220	13515220	+	ENSG00000259961.1	antisense	RP4-597A16.2
chr3	cg11201710	192514679	0.641935	0.258341	0.383594	7.50537e-13	3.29058e-08	hyper	192513022	192517022	+	ENSG00000230126.1	antisense	FGF12-AS2
chr11	cg11213308	30585065	0.382475	0.0683194	0.314156	2.16652e-11	9.34982e-07	hyper	30582130	30586130	+	ENSG00000254489.1	antisense	RP5-1024C24.1
chr12	cg11224582	4809972	0.626555	0.0906876	0.535867	1.06226e-10	4.53276e-06	hyper	4806641	4810641	-	ENSG00000256988.1	lincRNA	RP11-234B24.4
chr1	cg11229543	3067881	0.63002	0.205901	0.424118	5.45832e-12	2.37568e-07	hyper	3066437	3070437	-	ENSG00000177133.9	antisense	LINC00982
chr3	cg11229862	126394839	0.512727	0.166576	0.34615	5.08507e-12	2.2144e-07	hyper	126392851	126396851	-	ENSG00000249833.4	antisense	CCDC37-AS1
chr7	cg11267546	27128209	0.585799	0.191527	0.394272	4.73687e-12	2.06352e-07	hyper	27127977	27131977	+	ENSG00000254369.5	antisense	HOXA-AS3
chr7	cg11278204	3302243	0.501985	0.129401	0.372585	2.84784e-10	1.20524e-05	hyper	3300452	3304452	-	ENSG00000236708.1	antisense	AC073316.1
chr2	cg11281641	170818345	0.518477	0.0570105	0.461467	8.88411e-09	0.000363876	hyper	170816037	170820037	-	ENSG00000235934.1	antisense	AC007405.8
chr7	cg11315991	561646	0.866076	0.447288	0.418788	7.50537e-13	3.29058e-08	hyper	559958	563958	+	ENSG00000229380.1	antisense	AC147651.5
chr2	cg11361344	219496745	0.581654	0.120678	0.460976	1.85526e-11	8.01509e-07	hyper	219496246	219500246	-	ENSG00000268603.1	antisense	RP11-316O14.1
chr11	cg11446193	57638342	0.458183	0.111704	0.346479	1.33977e-10	5.70741e-06	hyper	57636024	57640024	+	ENSG00000254602.1	other	AP000662.4
chr4	cg11486133	92303744	0.512331	0.203413	0.308917	2.08466e-08	0.000845559	hyper	92302178	92306178	-	ENSG00000248511.1	lincRNA	RP11-9B6.1
chr6	cg11492102	160931081	0.649556	0.191412	0.458144	1.22382e-11	5.30195e-07	hyper	160929080	160933080	+	ENSG00000231863.1	antisense	RP3-428L16.1
chr8	cg11536457	88327175	0.381094	0.054383	0.326711	8.40378e-08	0.00335638	hyper	88324836	88328836	+	ENSG00000253553.4	antisense	RP11-586K2.1
chr2	cg11540007	144517408	0.397428	0.0221514	0.375277	1.46951e-09	6.12757e-05	hyper	144516097	144520097	+	ENSG00000238057.7	antisense	ZEB2-AS1
chr5	cg11559250	84383305	0.437883	0.0546131	0.38327	4.69899e-10	1.97996e-05	hyper	84382427	84386427	+	ENSG00000250320.4	antisense	CTD-2269F5.1
chr3	cg11602901	62369203	0.466412	0.166315	0.300096	8.13549e-11	3.47833e-06	hyper	62367330	62371330	-	ENSG00000241472.5	processed_transcript	PTPRG-AS1
chr8	cg11603463	10730976	0.429261	0.118059	0.311201	1.40514e-08	0.000572761	hyper	10727314	10731314	+	ENSG00000248896.2	antisense	CTD-2135J3.3
chr19	cg11623861	37506392	0.424672	0.0244834	0.400189	2.19409e-10	9.30775e-06	hyper	37505046	37509046	-	ENSG00000266916.4	antisense	ZNF793-AS1
chr19	cg11623861	37506392	0.424672	0.0244834	0.400189	2.19409e-10	9.30775e-06	hyper	37502465	37506465	-	ENSG00000267115.1	lincRNA	CTD-3064H18.2
chr3	cg11632238	43999047	0.4796	0.0977074	0.381893	4.80097e-09	0.000197843	hyper	43997149	44001149	-	ENSG00000272121.1	lincRNA	RP4-555D20.4
chr2	cg11716272	5697216	0.580542	0.256891	0.323651	1.08261e-12	4.74292e-08	hyper	5694220	5698220	+	ENSG00000242540.2	other	AC010729.1
chr4	cg11723848	95549135	0.511876	0.105383	0.406492	1.67482e-12	7.32699e-08	hyper	95547129	95551129	+	ENSG00000271474.1	antisense	RP11-710C12.1
chr14	cg11737232	60514920	0.41316	0.0431786	0.369981	5.51582e-10	2.32056e-05	hyper	60513119	60517119	+	ENSG00000258670.1	antisense	RP11-1042B17.3
chr4	cg11743349	21949241	0.464519	0.154656	0.309863	8.62896e-12	3.74626e-07	hyper	21947015	21951015	+	ENSG00000250039.3	antisense	RP11-17E2.2
chr2	cg11751707	38075444	0.584548	0.246718	0.33783	3.2588e-12	1.42194e-07	hyper	38071447	38075447	+	ENSG00000232973.10	antisense	CYP1B1-AS1
chr17	cg11775528	45221396	0.330839	0.0159439	0.314896	1.04606e-08	0.000427736	hyper	45220222	45224222	-	ENSG00000267121.4	antisense	CTD-2020K17.1
chr10	cg11825621	27745863	0.48533	0.167214	0.318116	2.14609e-08	0.000870218	hyper	27742786	27746786	+	ENSG00000230500.1	antisense	MKX-AS1
chr3	cg11833001	14811249	0.47371	0.0928045	0.380906	4.99639e-11	2.143e-06	hyper	14809414	14813414	-	ENSG00000260902.1	lincRNA	RP11-95M5.1
chr5	cg11841722	38557151	0.407115	0.0689262	0.338189	8.61149e-10	3.60959e-05	hyper	38554786	38558786	+	ENSG00000244968.5	antisense	LIFR-AS1
chr11	cg11855526	30585521	0.543651	0.0227056	0.520945	1.55436e-10	6.6141e-06	hyper	30582130	30586130	+	ENSG00000254489.1	antisense	RP5-1024C24.1
chr2	cg11857704	3703362	0.660756	0.334562	0.326194	2.20071e-09	9.13867e-05	hyper	3702153	3706153	-	ENSG00000224661.1	antisense	AC010907.5
chr1	cg11923320	63318306	0.598848	0.29559	0.303258	1.85526e-11	8.01509e-07	hyper	63315231	63319231	-	ENSG00000224209.5	lincRNA	LINC00466
chr4	cg11979589	109302811	0.539515	0.0396095	0.499905	5.85838e-12	2.54904e-07	hyper	109301035	109305035	+	ENSG00000246774.1	lincRNA	AC004051.2
chr20	cg11982072	62476292	0.53803	0.0497543	0.488275	1.9145e-09	7.96204e-05	hyper	62475870	62479870	+	ENSG00000272050.1	lincRNA	RP13-379O24.3
chr4	cg11982583	92304782	0.540434	0.175736	0.364698	8.62343e-09	0.000353293	hyper	92302178	92306178	-	ENSG00000248511.1	lincRNA	RP11-9B6.1
chr1	cg12038696	35577751	0.534919	0.176918	0.358001	9.92639e-12	4.30676e-07	hyper	35575729	35579729	-	ENSG00000239636.1	antisense	RP4-728D4.2
chr11	cg12040830	112963051	0.581345	0.0691642	0.512181	9.92699e-10	4.15544e-05	hyper	112961460	112965460	-	ENSG00000247416.2	antisense	RP11-629G13.1
chr19	cg12042659	58440232	0.537492	0.0252846	0.512208	2.36096e-11	1.018e-06	hyper	58438448	58442448	+	ENSG00000269473.1	lincRNA	CTD-2619J13.19
chr3	cg12065366	196935	0.558426	0.231599	0.326828	2.19589e-12	9.59693e-08	hyper	195341	199341	-	ENSG00000224318.4	processed_transcript	CHL1-AS2
chr8	cg12070159	53876765	0.683884	0.27288	0.411004	5.36256e-12	2.33454e-07	hyper	53874649	53878649	-	ENSG00000272457.1	antisense	RP11-1070A24.2
chr12	cg12071536	54000187	0.564262	0.20838	0.355881	1.44702e-08	0.000589589	hyper	53998010	54002010	-	ENSG00000250451.4	antisense	HOXC-AS1
chr12	cg12075445	132329424	0.514209	0.194249	0.319961	7.41213e-08	0.002965	hyper	132327850	132331850	+	ENSG00000255916.1	antisense	RP13-895J2.7
chr14	cg12091642	60637848	0.555127	0.175009	0.380118	6.98852e-12	3.03777e-07	hyper	60637216	60641216	+	ENSG00000258952.2	lincRNA	SALRNA1
chr1	cg12140144	3067711	0.49861	0.162992	0.335618	2.0217e-10	8.58193e-06	hyper	3066437	3070437	-	ENSG00000177133.9	antisense	LINC00982
chr4	cg12210736	109303132	0.4774	0.0884691	0.388931	2.4906e-12	1.08799e-07	hyper	109301035	109305035	+	ENSG00000246774.1	lincRNA	AC004051.2
chr13	cg12238015	27922675	0.585542	0.142902	0.44264	3.75905e-12	1.63913e-07	hyper	27919404	27923404	-	ENSG00000247381.2	antisense	PDX1-AS1
chr10	cg12250896	132187608	0.587006	0.209295	0.377711	1.67255e-11	7.23142e-07	hyper	132183962	132187962	-	ENSG00000235010.1	antisense	RP11-140A10.3
chr2	cg12276123	154698645	0.366735	0.0424623	0.324272	6.09097e-08	0.00244187	hyper	154695817	154699817	-	ENSG00000235949.1	antisense	AC061961.2
chr13	cg12363807	36346548	0.410217	0.0396832	0.370534	1.56066e-11	6.75046e-07	hyper	36344431	36348431	+	ENSG00000120664.9	antisense	SPG20-AS1
chr3	cg12378187	62369768	0.70992	0.336092	0.373828	1.63309e-10	6.94602e-06	hyper	62367330	62371330	-	ENSG00000241472.5	processed_transcript	PTPRG-AS1
chr4	cg12412390	95548135	0.551142	0.201513	0.349629	2.20411e-11	9.5094e-07	hyper	95547129	95551129	+	ENSG00000271474.1	antisense	RP11-710C12.1
chr7	cg12433277	151409904	0.574441	0.231798	0.342643	1.52974e-12	6.69475e-08	hyper	151407161	151411161	+	ENSG00000243836.4	processed_transcript	WDR86-AS1
chr5	cg12456714	16180284	0.695809	0.25525	0.440559	1.90083e-12	8.31233e-08	hyper	16178238	16182238	+	ENSG00000250448.1	antisense	RP11-19O2.2
chr18	cg12473406	21242966	0.539502	0.0609227	0.478579	9.28955e-09	0.000380249	hyper	21239371	21243371	-	ENSG00000265984.1	lincRNA	RP11-699A5.2
chr1	cg12479878	220881483	0.534264	0.205373	0.328891	6.49045e-09	0.000266673	hyper	220878140	220882140	-	ENSG00000257551.1	antisense	HLX-AS1
chr11	cg12500879	31827102	0.526534	0.100008	0.426526	2.64789e-09	0.000109766	hyper	31824347	31828347	+	ENSG00000281880.1	lincRNA	PAUPAR
chr7	cg12538674	27106353	0.751103	0.37879	0.372312	4.90795e-12	2.13761e-07	hyper	27105777	27109777	+	ENSG00000253552.6	antisense	HOXA-AS2
chr4	cg12584684	95549954	0.604361	0.0692472	0.535114	1.18193e-11	5.12187e-07	hyper	95547129	95551129	+	ENSG00000271474.1	antisense	RP11-710C12.1
chr5	cg12587766	38556333	0.592846	0.0274212	0.565425	3.55891e-11	1.5303e-06	hyper	38554786	38558786	+	ENSG00000244968.5	antisense	LIFR-AS1
chr7	cg12588890	90597049	0.529087	0.0963337	0.432754	6.86652e-12	2.98515e-07	hyper	90595353	90599353	-	ENSG00000223969.4	antisense	AC002456.2
chr5	cg12602374	38557060	0.423184	0.0544805	0.368703	7.46659e-10	3.1332e-05	hyper	38554786	38558786	+	ENSG00000244968.5	antisense	LIFR-AS1
chr1	cg12619536	107965445	0.490413	0.106941	0.383471	6.47065e-10	2.71903e-05	hyper	107962443	107966443	+	ENSG00000230489.1	antisense	VAV3-AS1
chr15	cg12628659	79283874	0.567669	0.209716	0.357953	1.69079e-09	7.04147e-05	hyper	79281945	79285945	-	ENSG00000259234.4	lincRNA	ANKRD34C-AS1
chr20	cg12664464	62475965	0.599482	0.0619143	0.537568	6.7873e-10	2.85073e-05	hyper	62475870	62479870	+	ENSG00000272050.1	lincRNA	RP13-379O24.3
chr2	cg12666279	115161168	0.610085	0.100003	0.510081	1.40786e-10	5.99511e-06	hyper	115159343	115163343	-	ENSG00000235026.4	antisense	DPP10-AS1
chr12	cg12670347	114409773	0.64686	0.328058	0.318802	4.51406e-11	1.93771e-06	hyper	114406191	114410191	+	ENSG00000255399.3	antisense	TBX5-AS1
chr12	cg12699286	54000410	0.468026	0.112648	0.355379	1.99571e-08	0.000810037	hyper	53998010	54002010	-	ENSG00000250451.4	antisense	HOXC-AS1
chr4	cg12746059	133149234	0.49046	0.117567	0.372893	2.3773e-09	9.86507e-05	hyper	133147116	133151116	-	ENSG00000250241.4	lincRNA	RP11-9G1.3
chr3	cg12796028	43998714	0.326339	0.0233388	0.303	2.55328e-08	0.00103316	hyper	43994896	43998896	+	ENSG00000271192.1	lincRNA	RP4-555D20.3
chr3	cg12796028	43998714	0.326339	0.0233388	0.303	2.55328e-08	0.00103316	hyper	43997149	44001149	-	ENSG00000272121.1	lincRNA	RP4-555D20.4
chr2	cg12796383	143936838	0.573999	0.142693	0.431306	2.00562e-09	8.33737e-05	hyper	143935073	143939073	+	ENSG00000232377.1	antisense	AC016910.1
chr18	cg12799689	69400657	0.595422	0.0318628	0.563559	1.2756e-12	5.58561e-08	hyper	69397249	69401249	-	ENSG00000278532.1	lincRNA	RP11-17E3.1
chr8	cg12818557	88327910	0.676153	0.31745	0.358703	5.42828e-10	2.284e-05	hyper	88324836	88328836	+	ENSG00000253553.4	antisense	RP11-586K2.1
chr7	cg12823839	155382645	0.592474	0.284992	0.307482	3.75063e-10	1.58389e-05	hyper	155380076	155384076	+	ENSG00000218672.1	lincRNA	AC008060.7
chr22	cg12840502	29720930	0.489301	0.188077	0.301224	1.23807e-07	0.00492282	hyper	29717859	29721859	-	ENSG00000232396.2	antisense	RP1-76B20.11
chr22	cg12840502	29720930	0.489301	0.188077	0.301224	1.23807e-07	0.00492282	hyper	29717714	29721714	-	ENSG00000239446.1	antisense	RP1-76B20.12
chr9	cg12840719	21968234	0.538962	0.147019	0.391943	1.9204e-11	8.29402e-07	hyper	21964929	21968929	+	ENSG00000224854.3	lincRNA	CDKN2A-AS1
chr14	cg12857945	36658070	0.474382	0.142291	0.332091	3.13475e-09	0.000129785	hyper	36656801	36660801	-	ENSG00000258661.1	antisense	RP11-964E11.2
chr17	cg12863545	8965819	0.406658	0.0767531	0.329905	9.92766e-08	0.00395756	hyper	8963896	8967896	+	ENSG00000266389.1	lincRNA	CTB-41I6.1
chr17	cg12863545	8965819	0.406658	0.0767531	0.329905	9.92766e-08	0.00395756	hyper	8965523	8969523	+	ENSG00000265975.1	lincRNA	CTB-41I6.2
chr10	cg12874092	17229520	0.346871	0.0160934	0.330778	2.34225e-10	9.92975e-06	hyper	17227985	17231985	-	ENSG00000229124.5	antisense	VIM-AS1
chr8	cg12877251	9903370	0.600568	0.22668	0.373888	2.62807e-08	0.0010631	hyper	9903366	9907366	-	ENSG00000253230.5	lincRNA	LINC00599
chr11	cg12918457	115760030	0.575154	0.145009	0.430145	7.90406e-12	3.43297e-07	hyper	115758627	115762627	-	ENSG00000246100.3	lincRNA	LINC00900
chr2	cg12919006	124025136	0.688531	0.329981	0.35855	1.7314e-11	7.48364e-07	hyper	124023173	124027173	-	ENSG00000228400.1	antisense	AC079154.1
chr9	cg12933162	98943626	0.513774	0.142845	0.370929	6.36834e-10	2.67655e-05	hyper	98941775	98945775	-	ENSG00000270412.1	antisense	RP11-92C4.6
chr19	cg12950007	52397717	0.537197	0.138733	0.398463	1.79926e-09	7.48835e-05	hyper	52395766	52399766	-	ENSG00000269834.4	processed_transcript	ZNF528-AS1
chr7	cg12973591	93890161	0.616684	0.151656	0.465028	3.69262e-12	1.61031e-07	hyper	93888913	93892913	+	ENSG00000234695.1	antisense	AC002076.10
chr15	cg12975862	48645122	0.510681	0.127791	0.38289	1.40786e-10	5.99511e-06	hyper	48643951	48647951	+	ENSG00000259705.1	lincRNA	RP11-227D13.1
chr3	cg12988424	62370209	0.617371	0.185979	0.431392	1.43106e-11	6.19319e-07	hyper	62367330	62371330	-	ENSG00000241472.5	processed_transcript	PTPRG-AS1
chr13	cg12989574	93227291	0.592215	0.161503	0.430712	6.35952e-13	2.78897e-08	hyper	93225317	93229317	-	ENSG00000278177.1	antisense	RP11-632L2.2
chr12	cg13031210	45051119	0.546895	0.0740793	0.472816	1.74415e-10	7.41316e-06	hyper	45048901	45052901	+	ENSG00000257319.1	antisense	RP11-478B9.1
chr3	cg13033990	28575813	0.507083	0.116402	0.390681	4.21814e-11	1.81174e-06	hyper	28572791	28576791	+	ENSG00000228214.5	antisense	LINC00693
chr14	cg13046832	28785474	0.619943	0.315229	0.304714	1.63309e-10	6.94602e-06	hyper	28783787	28787787	-	ENSG00000257056.2	lincRNA	RP11-966I7.2
chr12	cg13099890	72273618	0.592865	0.181708	0.411157	1.33502e-11	5.78051e-07	hyper	72272907	72276907	-	ENSG00000236333.3	processed_transcript	TRHDE-AS1
chr8	cg13136220	47189334	0.843654	0.495209	0.348444	2.36096e-11	1.018e-06	hyper	47188772	47192772	+	ENSG00000255366.1	lincRNA	RP11-1134I14.8
chr8	cg13165109	11347646	0.414336	0.0603663	0.35397	7.88523e-09	0.00032331	hyper	11345502	11349502	-	ENSG00000255020.1	antisense	AF131216.5
chr20	cg13168820	43189716	0.594517	0.198326	0.396191	1.50224e-12	6.5753e-08	hyper	43188101	43192101	+	ENSG00000233508.2	lincRNA	RP1-269M15.3
chr19	cg13181745	37506773	0.442425	0.05073	0.391695	6.11183e-09	0.000251245	hyper	37505046	37509046	-	ENSG00000266916.4	antisense	ZNF793-AS1
chr12	cg13186327	45051112	0.634413	0.0603096	0.574104	2.41996e-10	1.02565e-05	hyper	45048901	45052901	+	ENSG00000257319.1	antisense	RP11-478B9.1
chr8	cg13186884	64373274	0.585679	0.283874	0.301805	8.21203e-10	3.44347e-05	hyper	64371328	64375328	+	ENSG00000254377.4	lincRNA	MIR124-2HG
chr6	cg13187827	31766415	0.674938	0.359006	0.315933	4.00064e-10	1.68823e-05	hyper	31763588	31767588	-	ENSG00000235663.1	antisense	SAPCD1-AS1
chr1	cg13193455	38045783	0.600774	0.262379	0.338396	7.49813e-12	3.25779e-07	hyper	38045314	38049314	+	ENSG00000224592.4	lincRNA	RP5-884C9.2
chr2	cg13231700	221570989	0.403545	0.0816653	0.321879	4.00172e-09	0.000165235	hyper	221570506	221574506	+	ENSG00000272944.1	antisense	CTD-2308L22.1
chr12	cg13233407	53999925	0.58856	0.285007	0.303554	8.62343e-09	0.000353293	hyper	53998010	54002010	-	ENSG00000250451.4	antisense	HOXC-AS1
chr4	cg13265789	95549433	0.627354	0.114339	0.513015	8.3315e-12	3.61787e-07	hyper	95547129	95551129	+	ENSG00000271474.1	antisense	RP11-710C12.1
chr7	cg13298841	43112422	0.687756	0.217452	0.470304	1.10231e-11	4.7795e-07	hyper	43111931	43115931	-	ENSG00000232006.7	lincRNA	AC005537.2
chr8	cg13407456	68331163	0.646526	0.111754	0.534771	9.18356e-13	4.0246e-08	hyper	68329491	68333491	-	ENSG00000248801.5	antisense	RP11-664D7.4
chr10	cg13409449	8055391	0.42465	0.0800503	0.344599	1.89339e-10	8.0418e-06	hyper	8051484	8055484	-	ENSG00000197308.7	lincRNA	GATA3-AS1
chr10	cg13409449	8055391	0.42465	0.0800503	0.344599	1.89339e-10	8.0418e-06	hyper	8051449	8055449	-	ENSG00000243350.1	lincRNA	RP11-379F12.3
chr13	cg13438893	78596168	0.624614	0.157356	0.467258	2.12955e-11	9.19158e-07	hyper	78594129	78598129	+	ENSG00000271776.1	antisense	RP11-52L5.6
chr9	cg13482308	37002688	0.598882	0.288272	0.31061	6.17715e-12	2.68675e-07	hyper	37000697	37004697	+	ENSG00000250850.2	antisense	RP11-297B17.3
chr19	cg13498858	44448430	0.512799	0.0909571	0.421842	8.27264e-11	3.53639e-06	hyper	44446452	44450452	-	ENSG00000267188.1	processed_transcript	CTC-512J12.4
chr11	cg13502741	31826941	0.675678	0.274312	0.401367	2.32075e-11	1.00082e-06	hyper	31824347	31828347	+	ENSG00000281880.1	lincRNA	PAUPAR
chr6	cg13562911	11043873	0.471535	0.0410468	0.430488	1.50394e-10	6.40109e-06	hyper	11041524	11045524	+	ENSG00000230314.5	antisense	ELOVL2-AS1
chr10	cg13574488	117546735	0.536792	0.206777	0.330015	4.29029e-11	1.84238e-06	hyper	117543068	117547068	-	ENSG00000229847.7	antisense	EMX2OS
chr8	cg13617198	76682021	0.513156	0.177143	0.336014	1.27489e-10	5.43321e-06	hyper	76681278	76685278	-	ENSG00000253661.1	antisense	ZFHX4-AS1
chr18	cg13634602	78979226	0.678315	0.257452	0.420863	2.20411e-11	9.5094e-07	hyper	78977074	78981074	-	ENSG00000263146.2	lincRNA	RP11-849I19.1
chr7	cg13660655	69597635	0.395994	0.0797786	0.316215	5.09144e-10	2.1439e-05	hyper	69595448	69599448	-	ENSG00000234215.2	lincRNA	RP5-942I16.1
chr11	cg13663793	32435578	0.478786	0.0858742	0.392912	7.62219e-08	0.00304834	hyper	32433518	32437518	+	ENSG00000183242.10	antisense	WT1-AS
chr19	cg13672300	52398054	0.589313	0.238713	0.3506	1.00847e-09	4.22046e-05	hyper	52395766	52399766	-	ENSG00000269834.4	processed_transcript	ZNF528-AS1
chr1	cg13691003	75134714	0.490099	0.155149	0.334951	4.65774e-09	0.000191987	hyper	75131058	75135058	-	ENSG00000224127.1	antisense	RP11-510C10.2
chr13	cg13692446	112105405	0.664808	0.127103	0.537705	1.14352e-12	5.00886e-08	hyper	112104882	112108882	-	ENSG00000229520.1	lincRNA	LINC00404
chr13	cg13692446	112105405	0.664808	0.127103	0.537705	1.14352e-12	5.00886e-08	hyper	112105119	112109119	+	ENSG00000224243.1	lincRNA	LINC00403
chr3	cg13719885	128076551	0.542265	0.207621	0.334644	4.6574e-08	0.00187297	hyper	128073810	128077810	+	ENSG00000239608.1	antisense	RUVBL1-AS1
chr13	cg13758543	78595579	0.660952	0.267375	0.393577	1.7314e-11	7.48364e-07	hyper	78594129	78598129	+	ENSG00000271776.1	antisense	RP11-52L5.6
chr2	cg13777681	115162644	0.605755	0.162106	0.443649	2.62847e-12	1.14806e-07	hyper	115159343	115163343	-	ENSG00000235026.4	antisense	DPP10-AS1
chr19	cg13788592	57351244	0.388881	0.0442573	0.344624	2.0687e-09	8.59732e-05	hyper	57350012	57354012	-	ENSG00000268678.1	antisense	CTC-444N24.13
chr11	cg13791131	2140662	0.6352	0.26106	0.374139	2.66215e-11	1.14693e-06	hyper	2138501	2142501	+	ENSG00000099869.7	antisense	IGF2-AS
chr15	cg13800209	37098083	0.699964	0.287599	0.412365	4.43823e-11	1.90547e-06	hyper	37097339	37101339	+	ENSG00000259460.1	antisense	RP11-128A17.1
chr2	cg13807970	144516874	0.479345	0.0340271	0.445318	7.60877e-11	3.25473e-06	hyper	144516097	144520097	+	ENSG00000238057.7	antisense	ZEB2-AS1
chr9	cg13808083	93954245	0.627808	0.324999	0.302808	7.11264e-12	3.09137e-07	hyper	93953597	93957597	+	ENSG00000235601.1	lincRNA	BARX1-AS1
chr11	cg13839457	115760171	0.584629	0.0670931	0.517536	4.06564e-10	1.71529e-05	hyper	115758627	115762627	-	ENSG00000246100.3	lincRNA	LINC00900
chr20	cg13845982	62475973	0.602857	0.0587392	0.544118	1.05727e-09	4.42289e-05	hyper	62475870	62479870	+	ENSG00000272050.1	lincRNA	RP13-379O24.3
chr19	cg13877915	58440305	0.654547	0.24458	0.409967	1.61365e-09	6.72326e-05	hyper	58438448	58442448	+	ENSG00000269473.1	lincRNA	CTD-2619J13.19
chr19	cg13916740	56393628	0.526236	0.0375047	0.488732	1.23336e-10	5.25757e-06	hyper	56391656	56395656	+	ENSG00000267454.4	lincRNA	ZNF582-AS1
chr1	cg13922291	46448856	0.594908	0.173162	0.421746	1.50224e-12	6.5753e-08	hyper	46447704	46451704	-	ENSG00000224863.1	lincRNA	LINC01398
chr18	cg13940693	907604	0.549318	0.221364	0.327954	1.29617e-10	5.52324e-06	hyper	905680	909680	-	ENSG00000265671.1	antisense	RP11-672L10.3
chr18	cg13940693	907604	0.549318	0.221364	0.327954	1.29617e-10	5.52324e-06	hyper	904667	908667	-	ENSG00000265179.5	processed_transcript	RP11-672L10.2
chr9	cg13952031	98943759	0.441688	0.0243372	0.417351	6.7466e-12	2.93322e-07	hyper	98941775	98945775	-	ENSG00000270412.1	antisense	RP11-92C4.6
chr12	cg13980808	24948514	0.667305	0.150615	0.51669	7.11264e-12	3.09137e-07	hyper	24947163	24951163	+	ENSG00000255921.1	antisense	RP11-662I13.2
chr20	cg13989102	21105420	0.473906	0.153424	0.320482	1.77613e-08	0.000722086	hyper	21104358	21108358	-	ENSG00000225127.2	lincRNA	LINC00237
chr13	cg13996405	36346634	0.480806	0.0611562	0.41965	1.06449e-11	4.61703e-07	hyper	36344431	36348431	+	ENSG00000120664.9	antisense	SPG20-AS1
chr6	cg14000361	10882103	0.546529	0.0980041	0.448524	8.3702e-09	0.000343053	hyper	10879780	10883780	+	ENSG00000235051.3	antisense	RP11-637O19.2
chr19	cg14025336	52397648	0.477322	0.127836	0.349486	1.99571e-08	0.000810037	hyper	52395766	52399766	-	ENSG00000269834.4	processed_transcript	ZNF528-AS1
chr18	cg14034197	21243146	0.414663	0.0611255	0.353538	2.94903e-08	0.0011915	hyper	21239371	21243371	-	ENSG00000265984.1	lincRNA	RP11-699A5.2
chr19	cg14056357	44448477	0.507228	0.152311	0.354917	2.16652e-11	9.34982e-07	hyper	44446452	44450452	-	ENSG00000267188.1	processed_transcript	CTC-512J12.4
chr5	cg14062050	1886880	0.663419	0.280189	0.383231	1.14144e-11	4.94824e-07	hyper	1885332	1889332	+	ENSG00000249326.1	antisense	CTD-2194D22.4
chr14	cg14114804	77140647	0.598761	0.296512	0.302248	1.9145e-09	7.96204e-05	hyper	77138683	77142683	+	ENSG00000269883.1	antisense	RP11-463C8.7
chr9	cg14127859	93954646	0.649025	0.240348	0.408677	3.89543e-12	1.69837e-07	hyper	93953597	93957597	+	ENSG00000235601.1	lincRNA	BARX1-AS1
chr8	cg14148862	68331970	0.449135	0.122648	0.326487	3.82664e-12	1.66845e-07	hyper	68329491	68333491	-	ENSG00000248801.5	antisense	RP11-664D7.4
chr6	cg14159026	105136676	0.508135	0.0267482	0.481387	2.6254e-10	1.11194e-05	hyper	105134308	105138308	+	ENSG00000203808.9	antisense	BVES-AS1
chr9	cg14170313	74497980	0.541727	0.0779696	0.463757	1.38464e-08	0.000564488	hyper	74497127	74501127	-	ENSG00000224825.2	antisense	RORB-AS1
chr11	cg14188639	2140314	0.649634	0.29078	0.358853	1.50394e-10	6.40109e-06	hyper	2138501	2142501	+	ENSG00000099869.7	antisense	IGF2-AS
chr4	cg14197071	80189305	0.811925	0.481625	0.3303	1.18193e-11	5.12187e-07	hyper	80188169	80192169	-	ENSG00000248719.1	antisense	RP11-377G16.2
chr12	cg14197169	130715849	0.449152	0.113761	0.335391	1.04606e-08	0.000427736	hyper	130714281	130718281	-	ENSG00000256725.1	lincRNA	RP11-662M24.2
chr17	cg14202850	45897503	0.609396	0.299113	0.310283	4.29029e-11	1.84238e-06	hyper	45893600	45897600	-	ENSG00000264589.1	antisense	MAPT-AS1
chr17	cg14202850	45897503	0.609396	0.299113	0.310283	4.29029e-11	1.84238e-06	hyper	45893783	45897783	+	ENSG00000279685.2	sense_intronic	MAPT-IT1
chr7	cg14216068	27106826	0.895007	0.476936	0.418072	8.37946e-13	3.67297e-08	hyper	27105777	27109777	+	ENSG00000253552.6	antisense	HOXA-AS2
chr12	cg14242042	24562316	0.388447	0.0871084	0.301338	1.00661e-07	0.00401184	hyper	24560590	24564590	-	ENSG00000255864.4	lincRNA	RP11-444D3.1
chr6	cg14250833	10882007	0.550291	0.0589091	0.491382	2.3808e-10	1.0092e-05	hyper	10879780	10883780	+	ENSG00000235051.3	antisense	RP11-637O19.2
chr12	cg14256008	130716086	0.444358	0.0979753	0.346383	1.99571e-08	0.000810037	hyper	130714281	130718281	-	ENSG00000256725.1	lincRNA	RP11-662M24.2
chr2	cg14256587	950324	0.483256	0.073121	0.410135	4.47785e-10	1.88746e-05	hyper	948274	952274	-	ENSG00000235688.1	antisense	AC116614.1
chr8	cg14284952	103140526	0.566574	0.0783842	0.48819	4.33611e-10	1.82823e-05	hyper	103139475	103143475	-	ENSG00000236939.2	antisense	BAALC-AS2
chr14	cg14290904	36517380	0.530952	0.173684	0.357268	2.20071e-09	9.13867e-05	hyper	36517278	36521278	+	ENSG00000253563.2	antisense	NKX2-1-AS1
chr5	cg14306451	17218669	0.421772	0.0813704	0.340401	2.34091e-09	9.71455e-05	hyper	17215047	17219047	-	ENSG00000215196.4	antisense	AC091878.1
chr8	cg14319893	106271994	0.466936	0.139621	0.327315	1.53994e-09	6.41969e-05	hyper	106268144	106272144	+	ENSG00000254615.2	lincRNA	RP11-395G23.3
chr10	cg14327531	8055368	0.575439	0.192647	0.382792	7.35807e-11	3.14837e-06	hyper	8051484	8055484	-	ENSG00000197308.7	lincRNA	GATA3-AS1
chr10	cg14327531	8055368	0.575439	0.192647	0.382792	7.35807e-11	3.14837e-06	hyper	8051449	8055449	-	ENSG00000243350.1	lincRNA	RP11-379F12.3
chr10	cg14374861	101228337	0.382201	0.0734799	0.308721	5.33681e-09	0.000219653	hyper	101227594	101231594	+	ENSG00000227128.4	processed_transcript	LBX1-AS1
chr7	cg14377593	93890871	0.509996	0.13355	0.376447	2.40185e-11	1.03551e-06	hyper	93888913	93892913	+	ENSG00000234695.1	antisense	AC002076.10
chr20	cg14388488	62476721	0.45489	0.0749522	0.379938	1.188e-07	0.00472646	hyper	62475870	62479870	+	ENSG00000272050.1	lincRNA	RP13-379O24.3
chr8	cg14394550	22690887	0.742676	0.392537	0.350139	1.02751e-10	4.38511e-06	hyper	22688150	22692150	+	ENSG00000253125.1	processed_transcript	RP11-459E5.1
chr4	cg14400886	133149286	0.556875	0.1947	0.362175	1.98885e-10	8.44367e-06	hyper	133147116	133151116	-	ENSG00000250241.4	lincRNA	RP11-9G1.3
chr3	cg14423735	133038574	0.465712	0.138254	0.327459	2.05509e-10	8.72199e-06	hyper	133035052	133039052	-	ENSG00000249725.1	lincRNA	RP11-469L4.1
chr4	cg14470398	663747	0.461618	0.0725471	0.389071	4.99639e-11	2.143e-06	hyper	659945	663945	-	ENSG00000272927.1	antisense	RP11-1191J2.5
chr17	cg14485004	77528831	0.449786	0.0851376	0.364649	1.82742e-09	7.60354e-05	hyper	77524998	77528998	+	ENSG00000267665.1	lincRNA	RP11-13K12.2
chr5	cg14492800	37839821	0.453221	0.106149	0.347072	1.17353e-10	5.00393e-06	hyper	37838438	37842438	+	ENSG00000248587.5	lincRNA	GDNF-AS1
chr5	cg14507560	1882771	0.618041	0.160977	0.457064	3.33256e-09	0.000137868	hyper	1881966	1885966	+	ENSG00000249116.1	antisense	CTD-2194D22.3
chr3	cg14557185	149656976	0.61847	0.301182	0.317289	9.31976e-10	3.9034e-05	hyper	149655020	149659020	+	ENSG00000241313.2	antisense	WWTR1-AS1
chr2	cg14557487	161423175	0.5355	0.187646	0.347855	4.83026e-11	2.07233e-06	hyper	161421577	161425577	-	ENSG00000224076.4	antisense	AC009487.4
chr2	cg14557487	161423175	0.5355	0.187646	0.347855	4.83026e-11	2.07233e-06	hyper	161422015	161426015	+	ENSG00000251621.1	other	AC009487.5
chr3	cg14560001	43996758	0.379026	0.0540759	0.32495	2.30432e-10	9.77124e-06	hyper	43994896	43998896	+	ENSG00000271192.1	lincRNA	RP4-555D20.3
chr2	cg14573089	181684080	0.55328	0.0654197	0.48786	5.08153e-11	2.17906e-06	hyper	181681113	181685113	+	ENSG00000234595.1	antisense	AC013733.3
chr4	cg14586939	155209054	0.485407	0.141967	0.34344	2.1585e-10	9.15808e-06	hyper	155207027	155211027	-	ENSG00000250538.4	antisense	RP11-92A5.2
chr7	cg14592474	79453215	0.630011	0.191666	0.438346	3.70897e-08	0.00149486	hyper	79450877	79454877	+	ENSG00000234456.6	processed_transcript	MAGI2-AS3
chr8	cg14644752	88328102	0.571931	0.184222	0.387709	4.36365e-11	1.87362e-06	hyper	88324836	88328836	+	ENSG00000253553.4	antisense	RP11-586K2.1
chr11	cg14657517	32435364	0.417746	0.0549305	0.362816	1.8152e-07	0.00718729	hyper	32433518	32437518	+	ENSG00000183242.10	antisense	WT1-AS
chr2	cg14673618	44943183	0.640842	0.285167	0.355675	2.92704e-12	1.27783e-07	hyper	44939873	44943873	-	ENSG00000236502.1	lincRNA	SIX3-AS1
chr11	cg14689623	20669615	0.640549	0.188998	0.451552	1.12285e-12	4.91855e-08	hyper	20669297	20673297	-	ENSG00000254906.1	antisense	RP11-701I24.3
chr19	cg14725151	46426858	0.372268	0.0337607	0.338508	1.07405e-09	4.49198e-05	hyper	46423237	46427237	-	ENSG00000277531.1	lincRNA	LLNLF-187D8.1
chr19	cg14732998	37506929	0.516532	0.0647711	0.451761	2.14609e-08	0.000870218	hyper	37505046	37509046	-	ENSG00000266916.4	antisense	ZNF793-AS1
chr2	cg14776201	5696124	0.654463	0.213888	0.440575	1.76158e-11	7.61286e-07	hyper	5694220	5698220	+	ENSG00000242540.2	other	AC010729.1
chr13	cg14778311	93228589	0.484832	0.0786381	0.406194	3.89543e-12	1.69837e-07	hyper	93225317	93229317	-	ENSG00000278177.1	antisense	RP11-632L2.2
chr7	cg14782672	19118011	0.537217	0.222787	0.314429	1.14144e-11	4.94824e-07	hyper	19117933	19121933	+	ENSG00000236536.1	antisense	AC003986.7
chr4	cg14811608	155208610	0.360201	0.0529972	0.307204	5.41796e-09	0.000222976	hyper	155207027	155211027	-	ENSG00000250538.4	antisense	RP11-92A5.2
chr8	cg14855657	10730094	0.366019	0.0284067	0.337612	1.47965e-07	0.0058729	hyper	10727314	10731314	+	ENSG00000248896.2	antisense	CTD-2135J3.3
chr7	cg14872657	43113617	0.490415	0.0491132	0.441301	2.67607e-12	1.16872e-07	hyper	43111931	43115931	-	ENSG00000232006.7	lincRNA	AC005537.2
chr13	cg14893163	57631902	0.592234	0.264274	0.32796	1.97073e-12	8.61641e-08	hyper	57631575	57635575	-	ENSG00000278722.1	antisense	RP11-95F22.1
chr8	cg14900984	11347738	0.405431	0.0432634	0.362167	7.53955e-09	0.000309257	hyper	11345502	11349502	-	ENSG00000255020.1	antisense	AF131216.5
chr14	cg14926717	62117201	0.53589	0.196831	0.339059	8.47628e-10	3.55343e-05	hyper	62115175	62119175	-	ENSG00000258903.1	lincRNA	RP11-355I22.2
chr13	cg14946389	93228699	0.346718	0.0237289	0.322989	6.62874e-12	2.88238e-07	hyper	93225317	93229317	-	ENSG00000278177.1	antisense	RP11-632L2.2
chr10	cg14965220	27745162	0.453797	0.0639062	0.389891	1.94442e-09	8.08528e-05	hyper	27742786	27746786	+	ENSG00000230500.1	antisense	MKX-AS1
chr6	cg14971597	159169546	0.440528	0.121155	0.319373	1.16188e-09	4.85642e-05	hyper	159168007	159172007	-	ENSG00000233682.3	antisense	RP11-13P5.2
chr20	cg14980983	62475983	0.623942	0.0838656	0.540076	1.2567e-09	5.24836e-05	hyper	62475870	62479870	+	ENSG00000272050.1	lincRNA	RP13-379O24.3
chr8	cg14983606	64581149	0.54454	0.108661	0.435879	2.44343e-11	1.05339e-06	hyper	64579888	64583888	-	ENSG00000254102.1	antisense	RP11-21C4.1
chr1	cg14991984	99004573	0.523762	0.147233	0.376529	4.21814e-11	1.81174e-06	hyper	99002276	99006276	+	ENSG00000232825.1	antisense	RP5-896L10.1
chr5	cg14994060	135040799	0.567331	0.266231	0.301101	7.49813e-12	3.25779e-07	hyper	135038047	135042047	-	ENSG00000249082.2	lincRNA	C5orf66-AS1
chr5	cg15015920	16179764	0.409276	0.0480843	0.361192	1.52974e-12	6.69475e-08	hyper	16178238	16182238	+	ENSG00000250448.1	antisense	RP11-19O2.2
chr4	cg15032098	41256543	0.537645	0.223903	0.313741	3.40403e-08	0.00137302	hyper	41254727	41258727	-	ENSG00000251173.1	antisense	UCHL1-AS1
chr2	cg15034345	5695979	0.667088	0.220934	0.446154	2.32075e-11	1.00082e-06	hyper	5694220	5698220	+	ENSG00000242540.2	other	AC010729.1
chr4	cg15042811	143700818	0.576187	0.234684	0.341503	5.65488e-12	2.46072e-07	hyper	143698257	143702257	+	ENSG00000246448.2	antisense	RP13-578N3.3
chr6	cg15045441	71420729	0.521106	0.127544	0.393562	8.62896e-12	3.74626e-07	hyper	71418769	71422769	-	ENSG00000233237.5	lincRNA	LINC00472
chr5	cg15048991	5139753	0.666537	0.188295	0.478242	1.93547e-12	8.46303e-08	hyper	5138054	5142054	-	ENSG00000250579.1	antisense	CTD-2297D10.2
chr18	cg15049968	46757947	0.494823	0.0909412	0.403882	1.40643e-11	6.08732e-07	hyper	46754487	46758487	+	ENSG00000270112.3	processed_transcript	RP11-742D12.2
chr3	cg15070848	55488688	0.351709	0.0309856	0.320723	1.22116e-07	0.00485618	hyper	55485699	55489699	+	ENSG00000244586.1	antisense	WNT5A-AS1
chr19	cg15139588	37506965	0.517895	0.0346055	0.48329	2.94839e-09	0.000122119	hyper	37505046	37509046	-	ENSG00000266916.4	antisense	ZNF793-AS1
chr10	cg15173134	117241127	0.568782	0.0952087	0.473574	5.75746e-08	0.0023092	hyper	117239923	117243923	-	ENSG00000225936.1	antisense	RP11-501J20.5
chr18	cg15222899	57428017	0.592607	0.246313	0.346294	3.13475e-09	0.000129785	hyper	57425133	57429133	+	ENSG00000277837.1	lincRNA	RP11-714M23.2
chr8	cg15248835	9903661	0.565742	0.15139	0.414352	1.96688e-08	0.000798514	hyper	9903366	9907366	-	ENSG00000253230.5	lincRNA	LINC00599
chr8	cg15316843	64370389	0.737464	0.339867	0.397597	1.34714e-12	5.89807e-08	hyper	64366558	64370558	-	ENSG00000253554.4	antisense	RP11-32K4.1
chr12	cg15336765	49961524	0.513795	0.0264486	0.487347	1.63309e-10	6.94602e-06	hyper	49960924	49964924	-	ENSG00000257588.1	antisense	RP11-469H8.6
chr15	cg15385562	48646042	0.447189	0.022976	0.424213	1.77305e-10	7.53457e-06	hyper	48643951	48647951	+	ENSG00000259705.1	lincRNA	RP11-227D13.1
chr5	cg15409013	5139742	0.571095	0.196405	0.37469	2.62847e-12	1.14806e-07	hyper	5138054	5142054	-	ENSG00000250579.1	antisense	CTD-2297D10.2
chr13	cg15415452	112105041	0.688369	0.213421	0.474948	5.2872e-13	2.31913e-08	hyper	112104882	112108882	-	ENSG00000229520.1	lincRNA	LINC00404
chr15	cg15428578	33311111	0.544927	0.0872392	0.457687	4.59116e-11	1.97057e-06	hyper	33308659	33312659	-	ENSG00000259446.4	antisense	RP11-489D6.2
chr18	cg15458338	904898	0.596477	0.241545	0.354933	1.23336e-10	5.25757e-06	hyper	904667	908667	-	ENSG00000265179.5	processed_transcript	RP11-672L10.2
chr13	cg15461335	87672177	0.452587	0.133567	0.31902	2.99004e-10	1.26488e-05	hyper	87669259	87673259	-	ENSG00000228824.5	lincRNA	MIR4500HG
chr13	cg15482872	94712379	0.534839	0.145097	0.389742	1.06449e-11	4.61703e-07	hyper	94710716	94714716	+	ENSG00000227640.2	lincRNA	SOX21-AS1
chr14	cg15602241	26597565	0.440873	0.0748894	0.365984	1.04927e-07	0.00418038	hyper	26596412	26600412	+	ENSG00000257842.4	antisense	NOVA1-AS1
chr10	cg15613567	133087993	0.511004	0.188273	0.322731	7.0087e-08	0.00280572	hyper	133086491	133090491	-	ENSG00000256925.2	antisense	GPR123-AS1
chr11	cg15630907	115760203	0.360323	0.0220263	0.338297	3.32445e-11	1.42998e-06	hyper	115758627	115762627	-	ENSG00000246100.3	lincRNA	LINC00900
chr7	cg15649801	93890957	0.557245	0.171389	0.385857	6.7466e-12	2.93322e-07	hyper	93888913	93892913	+	ENSG00000234695.1	antisense	AC002076.10
chr11	cg15694715	118531565	0.767805	0.236438	0.531367	1.55773e-12	6.81679e-08	hyper	118529094	118533094	-	ENSG00000255435.5	antisense	RP11-770J1.3
chr12	cg15698568	130716180	0.377404	0.0733364	0.304067	7.10149e-09	0.000291452	hyper	130714281	130718281	-	ENSG00000256725.1	lincRNA	RP11-662M24.2
chr4	cg15701178	95549992	0.450206	0.0627164	0.387489	2.70814e-11	1.16656e-06	hyper	95547129	95551129	+	ENSG00000271474.1	antisense	RP11-710C12.1
chr19	cg15708153	56368185	0.605565	0.164014	0.441551	1.14144e-11	4.94824e-07	hyper	56366053	56370053	-	ENSG00000267606.1	lincRNA	AC006116.21
chr6	cg15732658	10409809	0.509291	0.181447	0.327845	7.31733e-09	0.00030023	hyper	10407340	10411340	+	ENSG00000229950.1	antisense	TFAP2A-AS1
chr2	cg15732840	63047480	0.57089	0.164664	0.406226	8.47628e-10	3.55343e-05	hyper	63046640	63050640	-	ENSG00000231609.4	antisense	AC009501.4
chr13	cg15736169	112106711	0.588496	0.213017	0.375479	4.21814e-11	1.81174e-06	hyper	112104882	112108882	-	ENSG00000229520.1	lincRNA	LINC00404
chr13	cg15736169	112106711	0.588496	0.213017	0.375479	4.21814e-11	1.81174e-06	hyper	112105119	112109119	+	ENSG00000224243.1	lincRNA	LINC00403
chr17	cg15760257	28372148	0.553724	0.0771724	0.476552	3.13915e-10	1.32739e-05	hyper	28371256	28375256	+	ENSG00000277450.1	sense_intronic	CTB-96E2.10
chr13	cg15778745	87672315	0.601826	0.0665447	0.535281	6.16843e-10	2.59302e-05	hyper	87669259	87673259	-	ENSG00000228824.5	lincRNA	MIR4500HG
chr10	cg15825786	133087793	0.546287	0.0440404	0.502247	2.90351e-09	0.000120287	hyper	133086491	133090491	-	ENSG00000256925.2	antisense	GPR123-AS1
chr10	cg15843567	25934277	0.593726	0.228739	0.364987	9.92699e-10	4.15544e-05	hyper	25931710	25935710	-	ENSG00000226304.1	antisense	RP11-435M3.2
chr22	cg15868105	29720964	0.608553	0.30849	0.300062	1.82872e-08	0.0007433	hyper	29717859	29721859	-	ENSG00000232396.2	antisense	RP1-76B20.11
chr22	cg15868105	29720964	0.608553	0.30849	0.300062	1.82872e-08	0.0007433	hyper	29717714	29721714	-	ENSG00000239446.1	antisense	RP1-76B20.12
chr3	cg15876825	11610407	0.846584	0.481124	0.36546	8.61149e-10	3.60959e-05	hyper	11609602	11613602	+	ENSG00000272483.1	antisense	RP11-169K17.3
chr17	cg15885672	61410755	0.533859	0.22458	0.309279	1.89339e-10	8.0418e-06	hyper	61409555	61413555	-	ENSG00000267280.4	antisense	TBX2-AS1
chr17	cg15885672	61410755	0.533859	0.22458	0.309279	1.89339e-10	8.0418e-06	hyper	61409751	61413751	+	ENSG00000187013.4	lincRNA	C17orf82
chr18	cg15916399	69401221	0.547602	0.131412	0.41619	1.04379e-12	4.57303e-08	hyper	69397249	69401249	-	ENSG00000278532.1	lincRNA	RP11-17E3.1
chr18	cg15966229	46757701	0.48624	0.130175	0.356065	5.25723e-10	2.21271e-05	hyper	46754487	46758487	+	ENSG00000270112.3	processed_transcript	RP11-742D12.2
chr4	cg15984718	95549198	0.542629	0.205255	0.337374	2.87507e-12	1.25525e-07	hyper	95547129	95551129	+	ENSG00000271474.1	antisense	RP11-710C12.1
chr10	cg16033053	27745865	0.497178	0.188277	0.308901	2.14609e-08	0.000870218	hyper	27742786	27746786	+	ENSG00000230500.1	antisense	MKX-AS1
chr14	cg16038120	28765990	0.592828	0.11492	0.477909	5.84205e-09	0.000240254	hyper	28763277	28767277	-	ENSG00000257126.4	antisense	FOXG1-AS1
chr22	cg16042149	29479958	0.570881	0.244874	0.326007	1.43973e-07	0.00571614	hyper	29476175	29480175	-	ENSG00000225465.8	antisense	RFPL1S
chr12	cg16080781	45051278	0.601228	0.230141	0.371087	5.2561e-11	2.25345e-06	hyper	45048901	45052901	+	ENSG00000257319.1	antisense	RP11-478B9.1
chr1	cg16120828	107964718	0.423789	0.101857	0.321932	7.58607e-10	3.18281e-05	hyper	107962443	107966443	+	ENSG00000230489.1	antisense	VAV3-AS1
chr2	cg16137949	949737	0.444726	0.118155	0.326571	1.97479e-09	8.21058e-05	hyper	948274	952274	-	ENSG00000235688.1	antisense	AC116614.1
chr5	cg16138150	37839582	0.535098	0.14839	0.386708	4.66954e-11	2.00398e-06	hyper	37838438	37842438	+	ENSG00000248587.5	lincRNA	GDNF-AS1
chr22	cg16141740	42500979	0.591821	0.283437	0.308384	2.40986e-08	0.000975678	hyper	42498579	42502579	+	ENSG00000172250.13	processed_transcript	SERHL
chr5	cg16150752	16179963	0.63085	0.233467	0.397383	1.56066e-11	6.75046e-07	hyper	16178238	16182238	+	ENSG00000250448.1	antisense	RP11-19O2.2
chr5	cg16182986	16180310	0.56379	0.239091	0.324699	3.89543e-12	1.69837e-07	hyper	16178238	16182238	+	ENSG00000250448.1	antisense	RP11-19O2.2
chr13	cg16201674	94712332	0.618708	0.108355	0.510353	1.70541e-12	7.46049e-08	hyper	94710716	94714716	+	ENSG00000227640.2	lincRNA	SOX21-AS1
chr2	cg16263943	143937612	0.477198	0.110006	0.367192	6.29837e-09	0.000258876	hyper	143935073	143939073	+	ENSG00000232377.1	antisense	AC016910.1
chr11	cg16294566	32437110	0.686277	0.334357	0.35192	3.49882e-11	1.5046e-06	hyper	32433518	32437518	+	ENSG00000183242.10	antisense	WT1-AS
chr12	cg16356837	53999661	0.470736	0.0958115	0.374925	3.70897e-08	0.00149486	hyper	53998010	54002010	-	ENSG00000250451.4	antisense	HOXC-AS1
chr20	cg16390060	21513446	0.608427	0.24781	0.360617	8.69781e-11	3.71657e-06	hyper	21509447	21513447	+	ENSG00000258197.1	antisense	NKX2-2-AS1
chr13	cg16398329	102394703	0.531223	0.023003	0.50822	3.04018e-09	0.000125903	hyper	102392519	102396519	-	ENSG00000243319.6	sense_intronic	FGF14-IT1
chr13	cg16398329	102394703	0.531223	0.023003	0.50822	3.04018e-09	0.000125903	hyper	102392630	102396630	+	ENSG00000272143.1	lincRNA	FGF14-AS2
chr18	cg16433156	78980091	0.469207	0.135346	0.333861	1.68773e-10	7.17588e-06	hyper	78977074	78981074	-	ENSG00000263146.2	lincRNA	RP11-849I19.1
chr18	cg16457786	904850	0.57341	0.249986	0.323424	4.00875e-11	1.72216e-06	hyper	904667	908667	-	ENSG00000265179.5	processed_transcript	RP11-672L10.2
chr4	cg16475705	95548414	0.365294	0.0648456	0.300449	1.18598e-12	5.19437e-08	hyper	95547129	95551129	+	ENSG00000271474.1	antisense	RP11-710C12.1
chr7	cg16482474	151410551	0.50239	0.0634373	0.438953	4.26689e-10	1.79926e-05	hyper	151407161	151411161	+	ENSG00000243836.4	processed_transcript	WDR86-AS1
chr5	cg16508480	5139761	0.700875	0.317023	0.383853	2.2358e-12	9.77066e-08	hyper	5138054	5142054	-	ENSG00000250579.1	antisense	CTD-2297D10.2
chr13	cg16572375	26051628	0.537276	0.0991349	0.438141	6.54262e-11	2.80148e-06	hyper	26051385	26055385	-	ENSG00000231983.1	lincRNA	LINC00415
chr18	cg16580499	78979559	0.582449	0.170251	0.412198	1.08006e-10	4.60818e-06	hyper	78977074	78981074	-	ENSG00000263146.2	lincRNA	RP11-849I19.1
chr17	cg16619378	14304213	0.67314	0.330111	0.343029	1.45513e-10	6.19478e-06	hyper	14301854	14305854	+	ENSG00000266709.1	lincRNA	RP11-214O1.2
chr16	cg16626067	66579363	0.567535	0.107679	0.459856	2.12955e-11	9.19158e-07	hyper	66578716	66582716	-	ENSG00000260650.1	antisense	RP11-403P17.2
chr5	cg16638920	88678195	0.690513	0.370425	0.320088	1.18193e-11	5.12187e-07	hyper	88674218	88678218	+	ENSG00000245864.2	antisense	CTC-467M3.1
chr3	cg16646616	43999035	0.430085	0.117625	0.31246	1.71915e-07	0.00681143	hyper	43997149	44001149	-	ENSG00000272121.1	lincRNA	RP4-555D20.4
chr2	cg16650529	181684023	0.607314	0.0977118	0.509602	5.55575e-12	2.41775e-07	hyper	181681113	181685113	+	ENSG00000234595.1	antisense	AC013733.3
chr10	cg16656895	117545806	0.561173	0.254671	0.306502	1.14144e-11	4.94824e-07	hyper	117543068	117547068	-	ENSG00000229847.7	antisense	EMX2OS
chr21	cg16711792	31557741	0.510136	0.112566	0.397571	3.87483e-11	1.66502e-06	hyper	31557245	31561245	+	ENSG00000237594.2	antisense	AP000251.3
chr20	cg16714055	62476285	0.556294	0.0462529	0.510041	1.56413e-09	6.51978e-05	hyper	62475870	62479870	+	ENSG00000272050.1	lincRNA	RP13-379O24.3
chr13	cg16741041	36346195	0.587	0.0347574	0.552243	4.25798e-12	1.85575e-07	hyper	36344431	36348431	+	ENSG00000120664.9	antisense	SPG20-AS1
chr5	cg16773899	84384508	0.416954	0.0956754	0.321279	1.67533e-08	0.00068154	hyper	84382427	84386427	+	ENSG00000250320.4	antisense	CTD-2269F5.1
chr14	cg16791424	26598887	0.532372	0.110911	0.421461	2.0217e-10	8.58193e-06	hyper	26596412	26600412	+	ENSG00000257842.4	antisense	NOVA1-AS1
chr13	cg16792800	93227108	0.68778	0.216184	0.471596	4.73126e-13	2.07556e-08	hyper	93225317	93229317	-	ENSG00000278177.1	antisense	RP11-632L2.2
chr14	cg16793394	56811366	0.507246	0.173886	0.33336	2.70497e-08	0.001094	hyper	56811183	56815183	+	ENSG00000248550.3	lincRNA	OTX2-AS1
chr16	cg16801887	86507874	0.588363	0.146559	0.441804	5.1681e-11	2.21593e-06	hyper	86507099	86511099	-	ENSG00000268388.4	lincRNA	FENDRR
chr3	cg16817826	62370648	0.465226	0.0742049	0.391021	3.5632e-12	1.55413e-07	hyper	62367330	62371330	-	ENSG00000241472.5	processed_transcript	PTPRG-AS1
chr9	cg16827459	126614990	0.418366	0.0886944	0.329672	1.16021e-08	0.000473818	hyper	126611700	126615700	-	ENSG00000224842.2	antisense	RP11-123K19.1
chr19	cg16848116	57351259	0.520472	0.0925661	0.427906	2.8593e-09	0.000118472	hyper	57350012	57354012	-	ENSG00000268678.1	antisense	CTC-444N24.13
chr2	cg16918905	219496887	0.487796	0.0625173	0.425278	3.9413e-09	0.000162772	hyper	219496246	219500246	-	ENSG00000268603.1	antisense	RP11-316O14.1
chr17	cg16918989	8965896	0.477089	0.0701931	0.406896	1.10988e-08	0.000453519	hyper	8963896	8967896	+	ENSG00000266389.1	lincRNA	CTB-41I6.1
chr17	cg16918989	8965896	0.477089	0.0701931	0.406896	1.10988e-08	0.000453519	hyper	8965523	8969523	+	ENSG00000265975.1	lincRNA	CTB-41I6.2
chr20	cg16937268	21703779	0.782557	0.479796	0.302761	8.13549e-11	3.47833e-06	hyper	21701585	21705585	-	ENSG00000280350.1	lincRNA	RP5-1065O2.4
chr10	cg16981024	35607726	0.548849	0.18385	0.364999	1.33977e-10	5.70741e-06	hyper	35606153	35610153	-	ENSG00000273312.1	antisense	RP11-425A6.5
chr4	cg17031751	95547916	0.480305	0.119825	0.36048	5.88001e-10	2.47278e-05	hyper	95547129	95551129	+	ENSG00000271474.1	antisense	RP11-710C12.1
chr4	cg17035770	663749	0.454762	0.0943751	0.360387	7.48239e-11	3.20119e-06	hyper	659945	663945	-	ENSG00000272927.1	antisense	RP11-1191J2.5
chr20	cg17037355	3237899	0.709502	0.392681	0.316822	9.18356e-13	4.0246e-08	hyper	3237705	3241705	+	ENSG00000277287.1	lincRNA	RP4-794I6.4
chr7	cg17045801	43113624	0.549659	0.0541341	0.495525	1.70541e-12	7.46049e-08	hyper	43111931	43115931	-	ENSG00000232006.7	lincRNA	AC005537.2
chr1	cg17099397	107965563	0.605785	0.234957	0.370828	1.53385e-11	6.63512e-07	hyper	107962443	107966443	+	ENSG00000230489.1	antisense	VAV3-AS1
chr8	cg17101296	144700323	0.570729	0.189037	0.381691	5.3654e-08	0.00215399	hyper	144697185	144701185	-	ENSG00000254533.1	lincRNA	AF186192.1
chr3	cg17188147	48661940	0.358637	0.0368128	0.321825	4.69899e-10	1.97996e-05	hyper	48661776	48665776	+	ENSG00000228350.1	antisense	CELSR3-AS1
chr4	cg17198929	92305738	0.453736	0.0831349	0.370601	1.79926e-09	7.48835e-05	hyper	92302178	92306178	-	ENSG00000248511.1	lincRNA	RP11-9B6.1
chr1	cg17218713	71047431	0.577183	0.200033	0.37715	7.42763e-09	0.000304696	hyper	71046855	71050855	+	ENSG00000235079.1	antisense	ZRANB2-AS1
chr11	cg17300736	2141245	0.596261	0.255797	0.340464	4.27701e-08	0.00172154	hyper	2138501	2142501	+	ENSG00000099869.7	antisense	IGF2-AS
chr8	cg17307479	64581544	0.455203	0.0266305	0.428573	2.3808e-10	1.0092e-05	hyper	64579888	64583888	-	ENSG00000254102.1	antisense	RP11-21C4.1
chr10	cg17315933	133087695	0.497877	0.169095	0.328782	1.88281e-08	0.000765006	hyper	133086491	133090491	-	ENSG00000256925.2	antisense	GPR123-AS1
chr13	cg17319774	78596918	0.475235	0.11885	0.356385	4.21814e-11	1.81174e-06	hyper	78594129	78598129	+	ENSG00000271776.1	antisense	RP11-52L5.6
chr19	cg17332326	37506569	0.471717	0.048781	0.422936	1.17747e-08	0.000480774	hyper	37505046	37509046	-	ENSG00000266916.4	antisense	ZNF793-AS1
chr4	cg17334018	95549142	0.459436	0.0812403	0.378196	1.64476e-12	7.19648e-08	hyper	95547129	95551129	+	ENSG00000271474.1	antisense	RP11-710C12.1
chr7	cg17338208	93890712	0.624135	0.148687	0.475448	9.41888e-12	4.08723e-07	hyper	93888913	93892913	+	ENSG00000234695.1	antisense	AC002076.10
chr21	cg17353354	45287097	0.479405	0.153311	0.326094	2.27426e-08	0.000921418	hyper	45286052	45290052	+	ENSG00000215447.6	processed_transcript	BX322557.10
chr7	cg17362861	151410171	0.670038	0.0986144	0.571423	3.03377e-12	1.32424e-07	hyper	151407161	151411161	+	ENSG00000243836.4	processed_transcript	WDR86-AS1
chr11	cg17371081	20669411	0.726539	0.348307	0.378232	2.11817e-12	9.25788e-08	hyper	20669297	20673297	-	ENSG00000254906.1	antisense	RP11-701I24.3
chr20	cg17379886	21509877	0.448451	0.128983	0.319468	3.33256e-09	0.000137868	hyper	21509447	21513447	+	ENSG00000258197.1	antisense	NKX2-2-AS1
chr3	cg17385936	133038142	0.638454	0.1949	0.443554	9.14431e-11	3.90709e-06	hyper	133035052	133039052	-	ENSG00000249725.1	lincRNA	RP11-469L4.1
chr7	cg17438849	43112869	0.54501	0.160186	0.384824	4.41208e-12	1.92265e-07	hyper	43111931	43115931	-	ENSG00000232006.7	lincRNA	AC005537.2
chr4	cg17470837	6199703	0.391194	0.0197109	0.371483	1.3621e-10	5.80146e-06	hyper	6198733	6202733	+	ENSG00000249896.1	lincRNA	RP11-586D19.1
chr4	cg17495719	143700792	0.611818	0.26464	0.347178	5.9628e-12	2.59435e-07	hyper	143698257	143702257	+	ENSG00000246448.2	antisense	RP13-578N3.3
chr7	cg17515753	90597295	0.490845	0.152051	0.338794	3.8231e-09	0.00015794	hyper	90595353	90599353	-	ENSG00000223969.4	antisense	AC002456.2
chr14	cg17525102	28767015	0.550952	0.231443	0.319509	6.68822e-09	0.000274685	hyper	28763277	28767277	-	ENSG00000257126.4	antisense	FOXG1-AS1
chr5	cg17528648	38845998	0.461193	0.0875141	0.373679	5.81577e-11	2.49171e-06	hyper	38843829	38847829	-	ENSG00000249740.1	lincRNA	OSMR-AS1
chr3	cg17614974	43998427	0.40228	0.087165	0.315115	7.88523e-09	0.00032331	hyper	43994896	43998896	+	ENSG00000271192.1	lincRNA	RP4-555D20.3
chr3	cg17614974	43998427	0.40228	0.087165	0.315115	7.88523e-09	0.00032331	hyper	43997149	44001149	-	ENSG00000272121.1	lincRNA	RP4-555D20.4
chr2	cg17626405	95026265	0.485165	0.167209	0.317956	1.35842e-11	5.88102e-07	hyper	95024709	95028709	-	ENSG00000233850.1	antisense	AC103563.8
chr5	cg17671005	114056077	0.492175	0.0641271	0.428048	5.65488e-12	2.46072e-07	hyper	114054006	114058006	+	ENSG00000251628.1	lincRNA	RP11-371M22.1
chr5	cg17712694	16179959	0.631182	0.230903	0.400279	1.31202e-11	5.68156e-07	hyper	16178238	16182238	+	ENSG00000250448.1	antisense	RP11-19O2.2
chr2	cg17751438	144517630	0.356538	0.0528172	0.30372	1.36443e-08	0.000556304	hyper	144516097	144520097	+	ENSG00000238057.7	antisense	ZEB2-AS1
chr8	cg17783401	53877958	0.438637	0.0607153	0.377922	2.74424e-08	0.00110966	hyper	53874649	53878649	-	ENSG00000272457.1	antisense	RP11-1070A24.2
chr7	cg17800708	27108585	0.747076	0.341173	0.405904	1.08261e-12	4.74292e-08	hyper	27105777	27109777	+	ENSG00000253552.6	antisense	HOXA-AS2
chr19	cg17849956	57351112	0.422239	0.0632732	0.358966	1.77613e-08	0.000722086	hyper	57350012	57354012	-	ENSG00000268678.1	antisense	CTC-444N24.13
chr12	cg17853504	24562604	0.371033	0.0341753	0.336858	4.33611e-10	1.82823e-05	hyper	24560590	24564590	-	ENSG00000255864.4	lincRNA	RP11-444D3.1
chr20	cg17859110	43190130	0.630531	0.0491438	0.581387	2.20411e-11	9.5094e-07	hyper	43188101	43192101	+	ENSG00000233508.2	lincRNA	RP1-269M15.3
chr11	cg17872757	128694285	0.664395	0.0520687	0.612326	1.10255e-12	4.82995e-08	hyper	128694023	128698023	-	ENSG00000254703.2	antisense	SENCR
chr3	cg17883458	137770925	0.42808	0.100457	0.327623	1.86258e-10	7.91223e-06	hyper	137769949	137773949	+	ENSG00000239513.4	lincRNA	LINC01210
chr19	cg17904997	44448384	0.53113	0.09513	0.436	1.14144e-11	4.94824e-07	hyper	44446452	44450452	-	ENSG00000267188.1	processed_transcript	CTC-512J12.4
chr7	cg17923485	3301998	0.54689	0.206796	0.340094	3.2144e-08	0.0012974	hyper	3300452	3304452	-	ENSG00000236708.1	antisense	AC073316.1
chr5	cg18009496	1883826	0.524513	0.104858	0.419654	2.41996e-10	1.02565e-05	hyper	1881966	1885966	+	ENSG00000249116.1	antisense	CTD-2194D22.3
chr11	cg18021286	115659653	0.420788	0.117744	0.303044	3.45949e-10	1.46184e-05	hyper	115657658	115661658	+	ENSG00000256717.1	lincRNA	AP000797.3
chr10	cg18029761	133087797	0.461198	0.0577148	0.403484	9.15245e-09	0.000374729	hyper	133086491	133090491	-	ENSG00000256925.2	antisense	GPR123-AS1
chr3	cg18030833	137771951	0.451251	0.0883288	0.362922	2.20071e-09	9.13867e-05	hyper	137769949	137773949	+	ENSG00000239513.4	lincRNA	LINC01210
chr13	cg18058689	93227417	0.681343	0.145652	0.535691	4.00333e-13	1.75646e-08	hyper	93225317	93229317	-	ENSG00000278177.1	antisense	RP11-632L2.2
chr20	cg18062140	57392622	0.554143	0.223564	0.330578	2.80193e-10	1.18597e-05	hyper	57391062	57395062	-	ENSG00000218018.2	antisense	RP4-800J21.3
chr5	cg18063733	50969609	0.558563	0.163508	0.395055	3.81166e-10	1.60951e-05	hyper	50968167	50972167	-	ENSG00000251573.2	lincRNA	CTD-2089N3.2
chr5	cg18063733	50969609	0.558563	0.163508	0.395055	3.81166e-10	1.60951e-05	hyper	50967660	50971660	+	ENSG00000248918.2	lincRNA	CTD-2089N3.3
chr5	cg18109320	88689992	0.681392	0.345773	0.335618	8.08294e-10	3.38958e-05	hyper	88689041	88693041	-	ENSG00000245526.7	lincRNA	LINC00461
chr3	cg18115215	133038246	0.521791	0.171943	0.349848	1.01014e-11	4.38241e-07	hyper	133035052	133039052	-	ENSG00000249725.1	lincRNA	RP11-469L4.1
chr9	cg18115656	98943657	0.483726	0.157823	0.325903	4.55041e-10	1.91782e-05	hyper	98941775	98945775	-	ENSG00000270412.1	antisense	RP11-92C4.6
chr5	cg18121355	37840336	0.406621	0.0473443	0.359277	4.93076e-10	2.07689e-05	hyper	37838438	37842438	+	ENSG00000248587.5	lincRNA	GDNF-AS1
chr22	cg18129621	29480002	0.510039	0.0709439	0.439095	1.53994e-09	6.41969e-05	hyper	29476175	29480175	-	ENSG00000225465.8	antisense	RFPL1S
chr20	cg18130044	21701724	0.716093	0.396257	0.319835	2.80193e-10	1.18597e-05	hyper	21701585	21705585	-	ENSG00000280350.1	lincRNA	RP5-1065O2.4
chr1	cg18131141	35577401	0.67135	0.271972	0.399378	3.05255e-11	1.31388e-06	hyper	35575729	35579729	-	ENSG00000239636.1	antisense	RP4-728D4.2
chr2	cg18144593	70889281	0.518313	0.161099	0.357213	5.92194e-08	0.00237458	hyper	70885871	70889871	+	ENSG00000237751.2	lincRNA	LINC01143
chr19	cg18154014	37507089	0.506493	0.0386969	0.467796	2.34225e-10	9.92975e-06	hyper	37505046	37509046	-	ENSG00000266916.4	antisense	ZNF793-AS1
chr5	cg18174928	38556983	0.379451	0.0210209	0.35843	1.69079e-09	7.04147e-05	hyper	38554786	38558786	+	ENSG00000244968.5	antisense	LIFR-AS1
chr5	cg18237607	37839973	0.533651	0.0903772	0.443274	7.35807e-11	3.14837e-06	hyper	37838438	37842438	+	ENSG00000248587.5	lincRNA	GDNF-AS1
chr8	cg18249580	64368939	0.736251	0.356673	0.379577	7.11545e-11	3.04527e-06	hyper	64366558	64370558	-	ENSG00000253554.4	antisense	RP11-32K4.1
chr2	cg18250846	118835027	0.53828	0.141958	0.396322	2.30432e-10	9.77124e-06	hyper	118833110	118837110	-	ENSG00000258910.2	lincRNA	RP11-19E11.1
chr4	cg18258770	89836663	0.489502	0.174706	0.314797	1.02449e-09	4.28698e-05	hyper	89834408	89838408	+	ENSG00000247775.2	antisense	SNCA-AS1
chr3	cg18277764	197505	0.572397	0.214241	0.358156	8.47895e-12	3.68164e-07	hyper	195341	199341	-	ENSG00000224318.4	processed_transcript	CHL1-AS2
chr20	cg18278265	62476382	0.49248	0.0768106	0.41567	5.78682e-10	2.43388e-05	hyper	62475870	62479870	+	ENSG00000272050.1	lincRNA	RP13-379O24.3
chr1	cg18279094	63324373	0.67861	0.346593	0.332017	1.04606e-08	0.000427736	hyper	63322441	63326441	-	ENSG00000230798.4	antisense	FOXD3-AS1
chr10	cg18286501	61453581	0.559596	0.106584	0.453012	3.65225e-09	0.000150951	hyper	61450639	61454639	+	ENSG00000237233.2	antisense	TMEM26-AS1
chr13	cg18313340	112106584	0.522068	0.126132	0.395936	1.35842e-11	5.88102e-07	hyper	112104882	112108882	-	ENSG00000229520.1	lincRNA	LINC00404
chr13	cg18313340	112106584	0.522068	0.126132	0.395936	1.35842e-11	5.88102e-07	hyper	112105119	112109119	+	ENSG00000224243.1	lincRNA	LINC00403
chr18	cg18319029	904919	0.614503	0.204801	0.409702	5.1681e-11	2.21593e-06	hyper	904667	908667	-	ENSG00000265179.5	processed_transcript	RP11-672L10.2
chr1	cg18323466	101237046	0.511324	0.0710338	0.440291	4.09828e-08	0.00165013	hyper	101234528	101238528	-	ENSG00000225938.1	antisense	RP4-575N6.4
chr17	cg18338311	34580920	0.561799	0.236922	0.324877	2.48572e-11	1.07144e-06	hyper	34577369	34581369	-	ENSG00000197322.3	lincRNA	C17orf102
chr4	cg18347642	21949143	0.489583	0.182865	0.306718	2.09321e-11	9.03575e-07	hyper	21947015	21951015	+	ENSG00000250039.3	antisense	RP11-17E2.2
chr4	cg18351939	41881147	0.520492	0.218937	0.301554	2.3808e-10	1.0092e-05	hyper	41880611	41884611	-	ENSG00000245870.2	lincRNA	LINC00682
chr13	cg18368297	94712674	0.394249	0.0886814	0.305568	3.45949e-10	1.46184e-05	hyper	94710716	94714716	+	ENSG00000227640.2	lincRNA	SOX21-AS1
chr2	cg18404308	98346437	0.507802	0.0948017	0.413001	2.61692e-11	1.12758e-06	hyper	98344995	98348995	+	ENSG00000227987.1	sense_intronic	AC092675.4
chr20	cg18412834	63253939	0.576411	0.0468808	0.52953	3.1586e-11	1.35921e-06	hyper	63251978	63255978	+	ENSG00000275620.1	antisense	FLJ16779
chr15	cg18415687	34755210	0.567264	0.255579	0.311685	2.41424e-09	0.000100164	hyper	34753084	34757084	+	ENSG00000250007.5	antisense	RP11-814P5.1
chr4	cg18420965	65669427	0.610591	0.291437	0.319154	6.86652e-12	2.98515e-07	hyper	65667961	65671961	+	ENSG00000250846.5	lincRNA	EPHA5-AS1
chr1	cg18451114	38046005	0.433664	0.122815	0.310849	7.23893e-12	3.14597e-07	hyper	38045314	38049314	+	ENSG00000224592.4	lincRNA	RP5-884C9.2
chr14	cg18451814	56811470	0.647017	0.214054	0.432963	2.66215e-11	1.14693e-06	hyper	56811183	56815183	+	ENSG00000248550.3	lincRNA	OTX2-AS1
chr9	cg18453621	126614625	0.437234	0.0566137	0.38062	4.94848e-09	0.000203828	hyper	126611700	126615700	-	ENSG00000224842.2	antisense	RP11-123K19.1
chr2	cg18481230	154698835	0.416117	0.0940104	0.322107	6.02059e-09	0.000247524	hyper	154695817	154699817	-	ENSG00000235949.1	antisense	AC061961.2
chr14	cg18488855	26597428	0.509358	0.0696076	0.439751	1.2567e-09	5.24836e-05	hyper	26596412	26600412	+	ENSG00000257842.4	antisense	NOVA1-AS1
chr13	cg18539122	78595737	0.70415	0.375196	0.328954	1.8235e-11	7.879e-07	hyper	78594129	78598129	+	ENSG00000271776.1	antisense	RP11-52L5.6
chr13	cg18588768	107868479	0.572594	0.237082	0.335512	1.74421e-09	7.26148e-05	hyper	107868383	107872383	+	ENSG00000274718.1	lincRNA	RP11-346C4.3
chr10	cg18599069	8055028	0.442473	0.123584	0.318888	7.83801e-08	0.00313379	hyper	8051484	8055484	-	ENSG00000197308.7	lincRNA	GATA3-AS1
chr10	cg18599069	8055028	0.442473	0.123584	0.318888	7.83801e-08	0.00313379	hyper	8051449	8055449	-	ENSG00000243350.1	lincRNA	RP11-379F12.3
chr1	cg18623672	99004651	0.557649	0.114666	0.442983	2.02233e-11	8.73182e-07	hyper	99002276	99006276	+	ENSG00000232825.1	antisense	RP5-896L10.1
chr14	cg18627235	95876410	0.575031	0.257336	0.317695	4.99639e-11	2.143e-06	hyper	95874392	95878392	+	ENSG00000250366.2	lincRNA	TUNAR
chr4	cg18629427	92305775	0.449123	0.105445	0.343678	1.2567e-09	5.24836e-05	hyper	92302178	92306178	-	ENSG00000248511.1	lincRNA	RP11-9B6.1
chr15	cg18671950	48644756	0.571922	0.188958	0.382964	2.08901e-10	8.86554e-06	hyper	48643951	48647951	+	ENSG00000259705.1	lincRNA	RP11-227D13.1
chr19	cg18709349	46496017	0.511956	0.131731	0.380225	1.85557e-08	0.000754086	hyper	46492508	46496508	+	ENSG00000204850.4	antisense	CTB-158D10.3
chr20	cg18736063	21397922	0.606328	0.30513	0.301198	1.70173e-11	7.3569e-07	hyper	21395818	21399818	+	ENSG00000225280.5	antisense	RP11-227D2.3
chr5	cg18738814	92270	0.423474	0.0844339	0.33904	2.31553e-07	0.00914404	hyper	90151	94151	+	ENSG00000249430.1	lincRNA	CTD-2231H16.1
chr13	cg18755783	36345768	0.590024	0.241331	0.348693	2.35983e-12	1.03106e-07	hyper	36344431	36348431	+	ENSG00000120664.9	antisense	SPG20-AS1
chr2	cg18759990	115162898	0.423924	0.0612768	0.362647	4.57165e-12	1.99187e-07	hyper	115159343	115163343	-	ENSG00000235026.4	antisense	DPP10-AS1
chr19	cg18777119	29526922	0.552876	0.115004	0.437872	4.03667e-12	1.7597e-07	hyper	29524948	29528948	-	ENSG00000266248.1	antisense	CTC-525D6.2
chr19	cg18777119	29526922	0.552876	0.115004	0.437872	4.03667e-12	1.7597e-07	hyper	29523752	29527752	-	ENSG00000264515.4	processed_transcript	CTC-525D6.1
chr19	cg18787401	56368190	0.560329	0.143825	0.416504	8.04409e-12	3.49347e-07	hyper	56366053	56370053	-	ENSG00000267606.1	lincRNA	AC006116.21
chr1	cg18800085	167630482	0.410673	0.0275579	0.383115	4.45067e-09	0.000183554	hyper	167628674	167632674	-	ENSG00000241666.2	antisense	RP3-455J7.4
chr18	cg18801691	52339965	0.399909	0.0793017	0.320607	3.98318e-08	0.00160431	hyper	52337025	52341025	-	ENSG00000266335.1	lincRNA	RP11-25O3.1
chr14	cg18845692	85529930	0.473341	0.152386	0.320955	6.47065e-10	2.71903e-05	hyper	85527988	85531988	-	ENSG00000205562.2	lincRNA	RP11-497E19.1
chr14	cg18845692	85529930	0.473341	0.152386	0.320955	6.47065e-10	2.71903e-05	hyper	85526599	85530599	+	ENSG00000258945.1	lincRNA	RP11-497E19.2
chr5	cg18848688	38557284	0.495003	0.0759393	0.419064	3.282e-09	0.000135796	hyper	38554786	38558786	+	ENSG00000244968.5	antisense	LIFR-AS1
chr20	cg18872321	62476695	0.34998	0.0378062	0.312174	2.11516e-08	0.00085776	hyper	62475870	62479870	+	ENSG00000272050.1	lincRNA	RP13-379O24.3
chr2	cg18897632	5696099	0.738642	0.370013	0.36863	6.39904e-12	2.78275e-07	hyper	5694220	5698220	+	ENSG00000242540.2	other	AC010729.1
chr4	cg18930994	155208272	0.582845	0.14572	0.437125	2.28121e-11	9.83956e-07	hyper	155207027	155211027	-	ENSG00000250538.4	antisense	RP11-92A5.2
chr17	cg19024969	34578947	0.50346	0.181593	0.321867	1.14319e-08	0.000466948	hyper	34577369	34581369	-	ENSG00000197322.3	lincRNA	C17orf102
chr4	cg19039028	109302273	0.577186	0.129251	0.447934	5.09511e-13	2.23492e-08	hyper	109301035	109305035	+	ENSG00000246774.1	lincRNA	AC004051.2
chr18	cg19042459	52340001	0.43652	0.111885	0.324634	1.06387e-07	0.00423771	hyper	52337025	52341025	-	ENSG00000266335.1	lincRNA	RP11-25O3.1
chr16	cg19047292	56194530	0.545535	0.0642149	0.48132	3.55891e-11	1.5303e-06	hyper	56192518	56196518	-	ENSG00000261439.1	antisense	DKFZP434H168
chr7	cg19048532	27108383	0.795268	0.493009	0.302259	7.10255e-13	3.11432e-08	hyper	27105777	27109777	+	ENSG00000253552.6	antisense	HOXA-AS2
chr13	cg19063972	94712654	0.410282	0.0729444	0.337337	7.11904e-10	2.98886e-05	hyper	94710716	94714716	+	ENSG00000227640.2	lincRNA	SOX21-AS1
chr11	cg19074340	32435366	0.500157	0.039473	0.460684	1.69591e-07	0.00672141	hyper	32433518	32437518	+	ENSG00000183242.10	antisense	WT1-AS
chr13	cg19109538	87673008	0.515795	0.0911694	0.424625	2.56766e-09	0.000106468	hyper	87669259	87673259	-	ENSG00000228824.5	lincRNA	MIR4500HG
chr10	cg19152508	27745115	0.575679	0.240225	0.335454	4.52709e-08	0.00182111	hyper	27742786	27746786	+	ENSG00000230500.1	antisense	MKX-AS1
chr17	cg19156875	45897080	0.724824	0.31237	0.412454	2.11817e-12	9.25788e-08	hyper	45893600	45897600	-	ENSG00000264589.1	antisense	MAPT-AS1
chr17	cg19156875	45897080	0.724824	0.31237	0.412454	2.11817e-12	9.25788e-08	hyper	45893783	45897783	+	ENSG00000279685.2	sense_intronic	MAPT-IT1
chr2	cg19177627	63047574	0.687387	0.379513	0.307874	1.9145e-09	7.96204e-05	hyper	63046640	63050640	-	ENSG00000231609.4	antisense	AC009501.4
chr4	cg19178853	173529257	0.587502	0.0510874	0.536414	5.36256e-12	2.33454e-07	hyper	173525270	173529270	+	ENSG00000237125.7	antisense	HAND2-AS1
chr15	cg19288904	98293019	0.601303	0.255067	0.346236	5.81577e-11	2.49171e-06	hyper	98291177	98295177	-	ENSG00000259199.1	lincRNA	CTD-2544M6.1
chr12	cg19290410	114409633	0.527863	0.173192	0.354671	5.60475e-10	2.35764e-05	hyper	114406191	114410191	+	ENSG00000255399.3	antisense	TBX5-AS1
chr10	cg19305681	93061900	0.472356	0.165344	0.307011	5.84205e-09	0.000240254	hyper	93058426	93062426	-	ENSG00000226425.1	antisense	RP11-348J12.2
chr19	cg19355186	12195488	0.44202	0.0697608	0.372259	1.85601e-09	7.72157e-05	hyper	12193015	12197015	+	ENSG00000234773.5	lincRNA	CTD-2666L21.1
chr1	cg19361032	98048726	0.698942	0.281995	0.416947	1.80241e-10	7.65792e-06	hyper	98047863	98051863	-	ENSG00000225206.5	lincRNA	MIR137HG
chr1	cg19365673	99005062	0.520054	0.0948394	0.425215	1.98778e-11	8.58323e-07	hyper	99002276	99006276	+	ENSG00000232825.1	antisense	RP5-896L10.1
chr2	cg19370054	98347723	0.656509	0.323022	0.333487	1.43106e-11	6.19319e-07	hyper	98344995	98348995	+	ENSG00000227987.1	sense_intronic	AC092675.4
chr8	cg19403029	10729545	0.65497	0.329671	0.325298	1.33977e-10	5.70741e-06	hyper	10727314	10731314	+	ENSG00000248896.2	antisense	CTD-2135J3.3
chr9	cg19461644	98944335	0.526848	0.14472	0.382128	4.41208e-12	1.92265e-07	hyper	98941775	98945775	-	ENSG00000270412.1	antisense	RP11-92C4.6
chr3	cg19509715	43995636	0.471493	0.0319626	0.43953	5.17805e-09	0.000213185	hyper	43994896	43998896	+	ENSG00000271192.1	lincRNA	RP4-555D20.3
chr10	cg19547319	101228236	0.542777	0.204741	0.338036	2.00562e-09	8.33737e-05	hyper	101227594	101231594	+	ENSG00000227128.4	processed_transcript	LBX1-AS1
chr5	cg19611273	114055428	0.397472	0.0459367	0.351536	2.61692e-11	1.12758e-06	hyper	114054006	114058006	+	ENSG00000251628.1	lincRNA	RP11-371M22.1
chr18	cg19613722	52339991	0.460186	0.114956	0.345229	1.00661e-07	0.00401184	hyper	52337025	52341025	-	ENSG00000266335.1	lincRNA	RP11-25O3.1
chr13	cg19618297	112105999	0.519222	0.166849	0.352373	4.10915e-12	1.79114e-07	hyper	112104882	112108882	-	ENSG00000229520.1	lincRNA	LINC00404
chr13	cg19618297	112105999	0.519222	0.166849	0.352373	4.10915e-12	1.79114e-07	hyper	112105119	112109119	+	ENSG00000224243.1	lincRNA	LINC00403
chr15	cg19665362	82648087	0.486355	0.0804884	0.405866	1.34451e-08	0.000548303	hyper	82645770	82649770	+	ENSG00000259462.2	antisense	CPEB1-AS1
chr14	cg19714132	28766778	0.5201	0.123316	0.396784	1.16021e-08	0.000473818	hyper	28763277	28767277	-	ENSG00000257126.4	antisense	FOXG1-AS1
chr11	cg19715094	118531825	0.815098	0.45223	0.362869	1.02489e-12	4.49045e-08	hyper	118529094	118533094	-	ENSG00000255435.5	antisense	RP11-770J1.3
chr10	cg19721867	117241555	0.340729	0.0203579	0.320372	8.75283e-09	0.00035856	hyper	117239923	117243923	-	ENSG00000225936.1	antisense	RP11-501J20.5
chr8	cg19749660	64371957	0.581223	0.246325	0.334898	1.68773e-10	7.17588e-06	hyper	64371328	64375328	+	ENSG00000254377.4	lincRNA	MIR124-2HG
chr18	cg19751300	46756436	0.538182	0.232489	0.305694	2.11817e-12	9.25788e-08	hyper	46754487	46758487	+	ENSG00000270112.3	processed_transcript	RP11-742D12.2
chr1	cg19769760	38045433	0.362195	0.0289646	0.333231	1.77305e-10	7.53457e-06	hyper	38045314	38049314	+	ENSG00000224592.4	lincRNA	RP5-884C9.2
chr19	cg19776201	58440067	0.427289	0.0906982	0.336591	5.2561e-11	2.25345e-06	hyper	58438448	58442448	+	ENSG00000269473.1	lincRNA	CTD-2619J13.19
chr14	cg19786627	28766698	0.45025	0.143082	0.307168	5.92194e-08	0.00237458	hyper	28763277	28767277	-	ENSG00000257126.4	antisense	FOXG1-AS1
chr12	cg19788831	45050840	0.565164	0.197193	0.367971	2.66849e-10	1.12994e-05	hyper	45048901	45052901	+	ENSG00000257319.1	antisense	RP11-478B9.1
chr1	cg19801921	63319193	0.720623	0.417233	0.303391	2.41996e-10	1.02565e-05	hyper	63315231	63319231	-	ENSG00000224209.5	lincRNA	LINC00466
chr13	cg19824907	93227050	0.622469	0.0778785	0.544591	6.72096e-13	2.94728e-08	hyper	93225317	93229317	-	ENSG00000278177.1	antisense	RP11-632L2.2
chr14	cg19832521	26596768	0.670341	0.145963	0.524378	1.12171e-11	4.86293e-07	hyper	26596412	26600412	+	ENSG00000257842.4	antisense	NOVA1-AS1
chr12	cg19870512	4809915	0.60891	0.124997	0.483913	1.98885e-10	8.44367e-06	hyper	4806641	4810641	-	ENSG00000256988.1	lincRNA	RP11-234B24.4
chr15	cg19908534	48645761	0.355248	0.04106	0.314188	1.71571e-10	7.29366e-06	hyper	48643951	48647951	+	ENSG00000259705.1	lincRNA	RP11-227D13.1
chr13	cg19916212	77919068	0.670075	0.363208	0.306867	6.76612e-11	2.89664e-06	hyper	77917689	77921689	+	ENSG00000234377.6	antisense	RNF219-AS1
chr1	cg19918758	107965491	0.463161	0.0995029	0.363658	2.54126e-10	1.07665e-05	hyper	107962443	107966443	+	ENSG00000230489.1	antisense	VAV3-AS1
chr2	cg19957905	118835029	0.519066	0.210468	0.308597	6.47065e-10	2.71903e-05	hyper	118833110	118837110	-	ENSG00000258910.2	lincRNA	RP11-19E11.1
chr11	cg20001829	118531627	0.470201	0.0729018	0.397299	8.47895e-12	3.68164e-07	hyper	118529094	118533094	-	ENSG00000255435.5	antisense	RP11-770J1.3
chr7	cg20012008	69597548	0.328407	0.0204639	0.307943	3.87366e-10	1.63531e-05	hyper	69595448	69599448	-	ENSG00000234215.2	lincRNA	RP5-942I16.1
chr4	cg20038996	41881090	0.542017	0.201977	0.34004	1.33502e-11	5.78051e-07	hyper	41880611	41884611	-	ENSG00000245870.2	lincRNA	LINC00682
chr3	cg20072171	62371287	0.686875	0.281257	0.405619	1.4561e-11	6.30056e-07	hyper	62367330	62371330	-	ENSG00000241472.5	processed_transcript	PTPRG-AS1
chr3	cg20076842	28576252	0.486574	0.152739	0.333835	1.48158e-11	6.41065e-07	hyper	28572791	28576791	+	ENSG00000228214.5	antisense	LINC00693
chr11	cg20113732	20669634	0.575006	0.194781	0.380225	4.82167e-12	2.10032e-07	hyper	20669297	20673297	-	ENSG00000254906.1	antisense	RP11-701I24.3
chr7	cg20121142	19118378	0.54615	0.239996	0.306154	4.99639e-11	2.143e-06	hyper	19117933	19121933	+	ENSG00000236536.1	antisense	AC003986.7
chr19	cg20127191	12195682	0.549427	0.177449	0.371977	2.64789e-09	0.000109766	hyper	12193015	12197015	+	ENSG00000234773.5	lincRNA	CTD-2666L21.1
chr11	cg20129082	19714604	0.55866	0.232767	0.325893	9.14431e-11	3.90709e-06	hyper	19710619	19714619	-	ENSG00000270607.1	lincRNA	RP11-359E10.1
chr8	cg20129213	103500089	0.511296	0.0582875	0.453009	5.14271e-08	0.00206542	hyper	103499676	103503676	-	ENSG00000253477.4	antisense	RP11-1C8.4
chr7	cg20150591	3302062	0.602428	0.0913176	0.51111	3.55891e-11	1.5303e-06	hyper	3300452	3304452	-	ENSG00000236708.1	antisense	AC073316.1
chr13	cg20193324	26051996	0.431744	0.0411749	0.390569	2.22377e-07	0.00878678	hyper	26051385	26055385	-	ENSG00000231983.1	lincRNA	LINC00415
chr10	cg20196129	31320418	0.333252	0.0295825	0.30367	5.41796e-09	0.000222976	hyper	31318447	31322447	-	ENSG00000237036.4	antisense	ZEB1-AS1
chr20	cg20213228	63178996	0.399739	0.0229134	0.376826	1.14319e-08	0.000466948	hyper	63178903	63182903	-	ENSG00000231977.1	lincRNA	RP5-963E22.4
chr2	cg20225749	950441	0.412002	0.0276054	0.384396	5.25723e-10	2.21271e-05	hyper	948274	952274	-	ENSG00000235688.1	antisense	AC116614.1
chr6	cg20229534	10882017	0.452448	0.0477828	0.404665	4.51406e-11	1.93771e-06	hyper	10879780	10883780	+	ENSG00000235051.3	antisense	RP11-637O19.2
chr7	cg20230721	93890543	0.710344	0.236398	0.473946	3.14431e-12	1.3723e-07	hyper	93888913	93892913	+	ENSG00000234695.1	antisense	AC002076.10
chr19	cg20253468	23071329	0.566983	0.24514	0.321844	2.2358e-12	9.77066e-08	hyper	23069476	23073476	-	ENSG00000269543.4	lincRNA	CTD-2291D10.3
chr20	cg20265733	62475976	0.629564	0.0621183	0.567446	1.16188e-09	4.85642e-05	hyper	62475870	62479870	+	ENSG00000272050.1	lincRNA	RP13-379O24.3
chr14	cg20267521	70188339	0.467418	0.0754508	0.391967	7.10751e-08	0.00284485	hyper	70185123	70189123	+	ENSG00000258422.4	antisense	RP11-486O13.2
chr4	cg20271517	155208710	0.591832	0.16456	0.427272	3.00085e-11	1.29174e-06	hyper	155207027	155211027	-	ENSG00000250538.4	antisense	RP11-92A5.2
chr4	cg20388823	92306119	0.629685	0.155546	0.474139	3.87366e-10	1.63531e-05	hyper	92302178	92306178	-	ENSG00000248511.1	lincRNA	RP11-9B6.1
chr14	cg20409590	70188665	0.535155	0.110779	0.424377	1.43973e-07	0.00571614	hyper	70185123	70189123	+	ENSG00000258422.4	antisense	RP11-486O13.2
chr1	cg20454002	220881023	0.640033	0.207473	0.43256	1.40786e-10	5.99511e-06	hyper	220878140	220882140	-	ENSG00000257551.1	antisense	HLX-AS1
chr10	cg20534596	27998614	0.382183	0.0379185	0.344265	6.29837e-09	0.000258876	hyper	27997788	28001788	+	ENSG00000233472.1	lincRNA	RP11-218D6.4
chr2	cg20581321	98347122	0.714647	0.373624	0.341023	1.26717e-11	5.48874e-07	hyper	98344995	98348995	+	ENSG00000227987.1	sense_intronic	AC092675.4
chr2	cg20599967	118835178	0.55772	0.16243	0.39529	4.83026e-11	2.07233e-06	hyper	118833110	118837110	-	ENSG00000258910.2	lincRNA	RP11-19E11.1
chr6	cg20624391	105136274	0.433408	0.0858399	0.347568	1.01056e-10	4.31346e-06	hyper	105134308	105138308	+	ENSG00000203808.9	antisense	BVES-AS1
chr12	cg20670075	113471583	0.638146	0.311583	0.326563	6.39904e-12	2.78275e-07	hyper	113470003	113474003	+	ENSG00000257935.2	antisense	LHX5-AS1
chr17	cg20686234	28372466	0.432736	0.0605767	0.372159	4.99639e-11	2.143e-06	hyper	28371256	28375256	+	ENSG00000277450.1	sense_intronic	CTB-96E2.10
chr11	cg20686479	19714155	0.435387	0.0319356	0.403452	1.09815e-10	4.68449e-06	hyper	19710619	19714619	-	ENSG00000270607.1	lincRNA	RP11-359E10.1
chr13	cg20691205	36345537	0.619924	0.242865	0.377059	1.22382e-11	5.30195e-07	hyper	36344431	36348431	+	ENSG00000120664.9	antisense	SPG20-AS1
chr3	cg20714110	137770830	0.557346	0.150259	0.407087	6.11705e-11	2.6203e-06	hyper	137769949	137773949	+	ENSG00000239513.4	lincRNA	LINC01210
chr19	cg20725941	52397674	0.475482	0.0792275	0.396255	2.08901e-10	8.86554e-06	hyper	52395766	52399766	-	ENSG00000269834.4	processed_transcript	ZNF528-AS1
chr2	cg20727142	98346945	0.424547	0.0598974	0.36465	6.54262e-11	2.80148e-06	hyper	98344995	98348995	+	ENSG00000227987.1	sense_intronic	AC092675.4
chr17	cg20731875	14304384	0.838365	0.516455	0.32191	2.52872e-11	1.08983e-06	hyper	14301854	14305854	+	ENSG00000266709.1	lincRNA	RP11-214O1.2
chr8	cg20800509	103500855	0.577646	0.0945253	0.48312	3.54251e-09	0.000146458	hyper	103499676	103503676	-	ENSG00000253477.4	antisense	RP11-1C8.4
chr11	cg20959325	30584618	0.570254	0.113251	0.457002	5.43654e-11	2.33015e-06	hyper	30582130	30586130	+	ENSG00000254489.1	antisense	RP5-1024C24.1
chr20	cg20981848	11918610	0.74206	0.357244	0.384816	9.45435e-11	4.03814e-06	hyper	11916677	11920677	-	ENSG00000236526.1	antisense	RP4-742J24.2
chr19	cg20984085	56393663	0.493772	0.0633912	0.430381	8.00056e-11	3.4212e-06	hyper	56391656	56395656	+	ENSG00000267454.4	lincRNA	ZNF582-AS1
chr8	cg21008602	64580379	0.358812	0.0407448	0.318068	9.46808e-10	3.96514e-05	hyper	64579888	64583888	-	ENSG00000254102.1	antisense	RP11-21C4.1
chr14	cg21039708	56812011	0.613758	0.0725049	0.541253	3.57319e-10	1.50935e-05	hyper	56811183	56815183	+	ENSG00000248550.3	lincRNA	OTX2-AS1
chr3	cg21109744	126394900	0.566343	0.224814	0.341528	9.88095e-13	4.32954e-08	hyper	126392851	126396851	-	ENSG00000249833.4	antisense	CCDC37-AS1
chr3	cg21145524	197524	0.666372	0.296763	0.369609	3.20105e-12	1.39694e-07	hyper	195341	199341	-	ENSG00000224318.4	processed_transcript	CHL1-AS2
chr3	cg21148362	62368033	0.477976	0.0931255	0.384851	8.93682e-12	3.8792e-07	hyper	62367330	62371330	-	ENSG00000241472.5	processed_transcript	PTPRG-AS1
chr12	cg21161136	54126041	0.631944	0.285732	0.346212	3.13915e-10	1.32739e-05	hyper	54123992	54127992	-	ENSG00000250432.4	lincRNA	RP11-834C11.5
chr12	cg21161136	54126041	0.631944	0.285732	0.346212	3.13915e-10	1.32739e-05	hyper	54124098	54128098	+	ENSG00000250742.1	lincRNA	RP11-834C11.4
chr4	cg21187769	92305344	0.553623	0.0702632	0.48336	4.62412e-10	1.9486e-05	hyper	92302178	92306178	-	ENSG00000248511.1	lincRNA	RP11-9B6.1
chr20	cg21200408	21397573	0.599636	0.170142	0.429494	4.65774e-09	0.000191987	hyper	21395818	21399818	+	ENSG00000225280.5	antisense	RP11-227D2.3
chr9	cg21219996	74498154	0.403454	0.0800554	0.323398	1.31779e-10	5.61446e-06	hyper	74497127	74501127	-	ENSG00000224825.2	antisense	RORB-AS1
chr20	cg21258057	63253910	0.37658	0.0241138	0.352466	2.94189e-10	1.24468e-05	hyper	63251978	63255978	+	ENSG00000275620.1	antisense	FLJ16779
chr20	cg21304453	3238148	0.583834	0.169877	0.413956	4.90795e-12	2.13761e-07	hyper	3237705	3241705	+	ENSG00000277287.1	lincRNA	RP4-794I6.4
chr6	cg21306006	165988593	0.493047	0.119024	0.374023	2.40265e-12	1.0497e-07	hyper	165986048	165990048	-	ENSG00000223414.2	lincRNA	LINC00473
chr6	cg21306006	165988593	0.493047	0.119024	0.374023	2.40265e-12	1.0497e-07	hyper	165985551	165989551	+	ENSG00000281832.1	lincRNA	LINC00602
chr5	cg21319053	37840623	0.602474	0.263676	0.338798	5.25723e-10	2.21271e-05	hyper	37838438	37842438	+	ENSG00000248587.5	lincRNA	GDNF-AS1
chr1	cg21385047	101237133	0.353637	0.0467975	0.306839	1.12642e-08	0.000460197	hyper	101234528	101238528	-	ENSG00000225938.1	antisense	RP4-575N6.4
chr3	cg21427213	188155187	0.614107	0.301675	0.312431	2.19409e-10	9.30775e-06	hyper	188152057	188156057	-	ENSG00000270959.1	antisense	LPP-AS2
chr18	cg21438101	904884	0.529562	0.122425	0.407137	5.34208e-10	2.24811e-05	hyper	904667	908667	-	ENSG00000265179.5	processed_transcript	RP11-672L10.2
chr8	cg21479226	68332275	0.776805	0.111487	0.665318	1.34714e-12	5.89807e-08	hyper	68329491	68333491	-	ENSG00000248801.5	antisense	RP11-664D7.4
chr14	cg21495612	95875913	0.543782	0.18554	0.358242	2.26976e-09	9.42198e-05	hyper	95874392	95878392	+	ENSG00000250366.2	lincRNA	TUNAR
chr4	cg21512644	155208864	0.666884	0.360245	0.306638	1.06449e-11	4.61703e-07	hyper	155207027	155211027	-	ENSG00000250538.4	antisense	RP11-92A5.2
chr7	cg21532325	151410314	0.585582	0.204161	0.38142	1.31202e-11	5.68156e-07	hyper	151407161	151411161	+	ENSG00000243836.4	processed_transcript	WDR86-AS1
chr8	cg21535000	9903367	0.548866	0.189456	0.359411	1.13989e-07	0.00453643	hyper	9903366	9907366	-	ENSG00000253230.5	lincRNA	LINC00599
chr11	cg21540621	115660315	0.591885	0.132335	0.45955	1.2894e-11	5.58427e-07	hyper	115657658	115661658	+	ENSG00000256717.1	lincRNA	AP000797.3
chr2	cg21541833	206642372	0.690845	0.343879	0.346966	4.62412e-10	1.9486e-05	hyper	206640418	206644418	+	ENSG00000235118.6	lincRNA	AC010731.4
chr11	cg21548155	32434794	0.520931	0.152742	0.368189	1.09367e-07	0.00435478	hyper	32433518	32437518	+	ENSG00000183242.10	antisense	WT1-AS
chr2	cg21566642	232419951	0.599579	0.219898	0.379682	5.90714e-13	2.5907e-08	hyper	232419461	232423461	-	ENSG00000237087.1	lincRNA	AC068134.6
chr19	cg21604803	49691405	0.47588	0.0908575	0.385022	2.80193e-10	1.18597e-05	hyper	49688573	49692573	-	ENSG00000268677.1	antisense	CTB-33G10.6
chr19	cg21627760	57351270	0.496572	0.0834837	0.413088	1.17747e-08	0.000480774	hyper	57350012	57354012	-	ENSG00000268678.1	antisense	CTC-444N24.13
chr7	cg21656751	43113602	0.567046	0.18285	0.384196	1.14144e-11	4.94824e-07	hyper	43111931	43115931	-	ENSG00000232006.7	lincRNA	AC005537.2
chr18	cg21669679	52340178	0.693673	0.280042	0.413631	4.13167e-10	1.74286e-05	hyper	52337025	52341025	-	ENSG00000266335.1	lincRNA	RP11-25O3.1
chr20	cg21672843	43190265	0.560154	0.0930572	0.467097	1.50224e-12	6.5753e-08	hyper	43188101	43192101	+	ENSG00000233508.2	lincRNA	RP1-269M15.3
chr2	cg21678377	115161432	0.543805	0.0419563	0.501848	9.46808e-10	3.96514e-05	hyper	115159343	115163343	-	ENSG00000235026.4	antisense	DPP10-AS1
chr6	cg21686812	167678231	0.594901	0.234636	0.360265	1.06168e-08	0.000434002	hyper	167677270	167681270	-	ENSG00000272549.1	lincRNA	RP11-351J23.2
chr18	cg21779611	78978999	0.556245	0.248208	0.308037	2.00562e-09	8.33737e-05	hyper	78977074	78981074	-	ENSG00000263146.2	lincRNA	RP11-849I19.1
chr4	cg21782409	95549736	0.575748	0.0651972	0.510551	4.59116e-11	1.97057e-06	hyper	95547129	95551129	+	ENSG00000271474.1	antisense	RP11-710C12.1
chr1	cg21836358	63324531	0.680707	0.364313	0.316393	1.66469e-09	6.93375e-05	hyper	63322441	63326441	-	ENSG00000230798.4	antisense	FOXD3-AS1
chr5	cg21901718	16179967	0.461506	0.109093	0.352413	2.48572e-11	1.07144e-06	hyper	16178238	16182238	+	ENSG00000250448.1	antisense	RP11-19O2.2
chr5	cg21918513	37838639	0.529611	0.211614	0.317996	2.99004e-10	1.26488e-05	hyper	37838438	37842438	+	ENSG00000248587.5	lincRNA	GDNF-AS1
chr18	cg21922574	72868690	0.55665	0.243083	0.313567	1.98885e-10	8.44367e-06	hyper	72866388	72870388	+	ENSG00000263958.1	lincRNA	RP11-676J15.1
chr20	cg21977377	21512185	0.587552	0.131415	0.456138	3.81166e-10	1.60951e-05	hyper	21509447	21513447	+	ENSG00000258197.1	antisense	NKX2-2-AS1
chr8	cg22001496	68331251	0.70416	0.0953033	0.608857	2.00662e-12	8.77252e-08	hyper	68329491	68333491	-	ENSG00000248801.5	antisense	RP11-664D7.4
chr8	cg22008625	10730876	0.347782	0.0284464	0.319335	2.71226e-10	1.14835e-05	hyper	10727314	10731314	+	ENSG00000248896.2	antisense	CTD-2135J3.3
chr5	cg22130145	114055583	0.433121	0.0988634	0.334258	2.3808e-10	1.0092e-05	hyper	114054006	114058006	+	ENSG00000251628.1	lincRNA	RP11-371M22.1
chr6	cg22143569	11044308	0.43824	0.0184808	0.419759	8.27264e-11	3.53639e-06	hyper	11041524	11045524	+	ENSG00000230314.5	antisense	ELOVL2-AS1
chr22	cg22199216	25283021	0.593784	0.183538	0.410246	1.53385e-11	6.63512e-07	hyper	25280674	25284674	-	ENSG00000233577.5	lincRNA	RP3-462D8.2
chr20	cg22204479	21397589	0.405596	0.0963498	0.309246	3.60449e-08	0.00145312	hyper	21395818	21399818	+	ENSG00000225280.5	antisense	RP11-227D2.3
chr4	cg22266749	109302803	0.554771	0.0802689	0.474502	4.18292e-12	1.82325e-07	hyper	109301035	109305035	+	ENSG00000246774.1	lincRNA	AC004051.2
chr13	cg22268137	27922980	0.574646	0.126075	0.448571	5.43654e-11	2.33015e-06	hyper	27919404	27923404	-	ENSG00000247381.2	antisense	PDX1-AS1
chr7	cg22280038	79454092	0.616837	0.140581	0.476256	3.87483e-11	1.66502e-06	hyper	79450877	79454877	+	ENSG00000234456.6	processed_transcript	MAGI2-AS3
chr19	cg22286978	58347440	0.502513	0.121825	0.380688	4.52709e-08	0.00182111	hyper	58345751	58349751	+	ENSG00000268895.4	antisense	A1BG-AS1
chr6	cg22300282	71420850	0.671744	0.325402	0.346342	7.23893e-12	3.14597e-07	hyper	71418769	71422769	-	ENSG00000233237.5	lincRNA	LINC00472
chr13	cg22302985	107868597	0.514095	0.116795	0.3973	3.76531e-09	0.000155571	hyper	107868383	107872383	+	ENSG00000274718.1	lincRNA	RP11-346C4.3
chr20	cg22329423	21509934	0.429533	0.057118	0.372415	6.39371e-09	0.000262762	hyper	21509447	21513447	+	ENSG00000258197.1	antisense	NKX2-2-AS1
chr14	cg22337128	28774198	0.580959	0.278567	0.302393	1.40223e-09	5.84884e-05	hyper	28770704	28774704	+	ENSG00000186960.9	lincRNA	LINC01551
chr8	cg22349506	53877789	0.410218	0.0708763	0.339341	1.44702e-08	0.000589589	hyper	53874649	53878649	-	ENSG00000272457.1	antisense	RP11-1070A24.2
chr2	cg22403344	95025755	0.48876	0.0598343	0.428925	4.18292e-12	1.82325e-07	hyper	95024709	95028709	-	ENSG00000233850.1	antisense	AC103563.8
chr4	cg22434409	21949099	0.661796	0.143791	0.518005	1.3621e-10	5.80146e-06	hyper	21947015	21951015	+	ENSG00000250039.3	antisense	RP11-17E2.2
chr1	cg22438763	47434584	0.576299	0.21578	0.360519	2.22377e-07	0.00878678	hyper	47432641	47436641	-	ENSG00000237424.1	antisense	FOXD2-AS1
chr20	cg22474464	21512276	0.615451	0.0560155	0.559436	1.50394e-10	6.40109e-06	hyper	21509447	21513447	+	ENSG00000258197.1	antisense	NKX2-2-AS1
chr22	cg22517656	25282648	0.502661	0.111182	0.391479	3.68214e-11	1.58291e-06	hyper	25280674	25284674	-	ENSG00000233577.5	lincRNA	RP3-462D8.2
chr15	cg22535307	48646173	0.500679	0.0389419	0.461737	3.81166e-10	1.60951e-05	hyper	48643951	48647951	+	ENSG00000259705.1	lincRNA	RP11-227D13.1
chr13	cg22541679	77919531	0.563949	0.237647	0.326302	5.58388e-09	0.000229732	hyper	77917689	77921689	+	ENSG00000234377.6	antisense	RNF219-AS1
chr3	cg22573391	43996376	0.382421	0.0739913	0.308429	2.95e-11	1.27e-06	hyper	43994896	43998896	+	ENSG00000271192.1	lincRNA	RP4-555D20.3
chr7	cg22584618	35258601	0.592407	0.273951	0.318456	4.99574e-12	2.17574e-07	hyper	35257729	35261729	-	ENSG00000226063.1	lincRNA	AC009531.2
chr8	cg22601348	68331669	0.617102	0.123125	0.493977	5.00165e-13	2.19403e-08	hyper	68329491	68333491	-	ENSG00000248801.5	antisense	RP11-664D7.4
chr13	cg22609576	36346525	0.394516	0.0395483	0.354968	8.78157e-12	3.81217e-07	hyper	36344431	36348431	+	ENSG00000120664.9	antisense	SPG20-AS1
chr4	cg22634891	95549099	0.417233	0.0986654	0.318567	4.49117e-12	1.95694e-07	hyper	95547129	95551129	+	ENSG00000271474.1	antisense	RP11-710C12.1
chr19	cg22647407	56393596	0.533238	0.104913	0.428325	2.30432e-10	9.77124e-06	hyper	56391656	56395656	+	ENSG00000267454.4	lincRNA	ZNF582-AS1
chr1	cg22698272	220881273	0.532051	0.178372	0.35368	2.41996e-10	1.02565e-05	hyper	220878140	220882140	-	ENSG00000257551.1	antisense	HLX-AS1
chr2	cg22762844	95026679	0.338302	0.0292945	0.309007	1.82872e-08	0.0007433	hyper	95024709	95028709	-	ENSG00000233850.1	antisense	AC103563.8
chr5	cg22784954	5140533	0.769536	0.450258	0.319278	2.70814e-11	1.16656e-06	hyper	5138054	5142054	-	ENSG00000250579.1	antisense	CTD-2297D10.2
chr7	cg22795470	43112943	0.543442	0.122998	0.420444	9.526e-13	4.17429e-08	hyper	43111931	43115931	-	ENSG00000232006.7	lincRNA	AC005537.2
chr7	cg22799321	93890309	0.642794	0.212535	0.430258	4.82167e-12	2.10032e-07	hyper	93888913	93892913	+	ENSG00000234695.1	antisense	AC002076.10
chr3	cg22801992	128491157	0.54635	0.239496	0.306854	1.56413e-09	6.51978e-05	hyper	128487212	128491212	+	ENSG00000244300.2	antisense	GATA2-AS1
chr3	cg22834653	192514288	0.422524	0.0370633	0.385461	5.3859e-13	2.36236e-08	hyper	192513022	192517022	+	ENSG00000230126.1	antisense	FGF12-AS2
chr14	cg22871002	61812905	0.428194	0.059408	0.368786	2.58299e-10	1.09413e-05	hyper	61809974	61813974	+	ENSG00000258882.1	lincRNA	CTD-2277K2.1
chr5	cg22954449	5139888	0.721683	0.329852	0.391831	2.62847e-12	1.14806e-07	hyper	5138054	5142054	-	ENSG00000250579.1	antisense	CTD-2297D10.2
chr7	cg22964918	27246456	0.454283	0.0694482	0.384834	4.94848e-09	0.000203828	hyper	27245229	27249229	-	ENSG00000253405.1	antisense	EVX1-AS
chr11	cg22975913	32436181	0.518352	0.0758984	0.442454	1.05727e-09	4.42289e-05	hyper	32433518	32437518	+	ENSG00000183242.10	antisense	WT1-AS
chr1	cg23010538	190478160	0.596258	0.0607184	0.53554	9.02989e-10	3.78361e-05	hyper	190476551	190480551	+	ENSG00000237457.5	lincRNA	LINC01351
chr11	cg23030069	2140953	0.731951	0.293285	0.438666	1.22382e-11	5.30195e-07	hyper	2138501	2142501	+	ENSG00000099869.7	antisense	IGF2-AS
chr16	cg23096689	86566108	0.615386	0.306139	0.309247	6.88066e-11	2.9454e-06	hyper	86565761	86569761	-	ENSG00000260944.1	antisense	FOXC2-AS1
chr13	cg23111830	94712256	0.592753	0.273607	0.319146	4.65355e-12	2.02732e-07	hyper	94710716	94714716	+	ENSG00000227640.2	lincRNA	SOX21-AS1
chr2	cg23118464	100105382	0.486775	0.149644	0.337131	3.93665e-10	1.66146e-05	hyper	100102919	100106919	+	ENSG00000230393.1	antisense	AC092667.2
chr5	cg23121993	1883840	0.656526	0.167399	0.489128	9.93877e-11	4.24296e-06	hyper	1881966	1885966	+	ENSG00000249116.1	antisense	CTD-2194D22.3
chr18	cg23129478	46757959	0.572374	0.144322	0.428052	5.36256e-12	2.33454e-07	hyper	46754487	46758487	+	ENSG00000270112.3	processed_transcript	RP11-742D12.2
chr7	cg23141855	93890580	0.566043	0.234808	0.331235	6.86652e-12	2.98515e-07	hyper	93888913	93892913	+	ENSG00000234695.1	antisense	AC002076.10
chr1	cg23166389	75134706	0.521798	0.152613	0.369186	1.06168e-08	0.000434002	hyper	75131058	75135058	-	ENSG00000224127.1	antisense	RP11-510C10.2
chr14	cg23191956	28765917	0.481643	0.131315	0.350328	4.929e-08	0.00198092	hyper	28763277	28767277	-	ENSG00000257126.4	antisense	FOXG1-AS1
chr4	cg23193365	65668500	0.716791	0.412516	0.304275	2.30432e-10	9.77124e-06	hyper	65667961	65671961	+	ENSG00000250846.5	lincRNA	EPHA5-AS1
chr18	cg23217126	69401032	0.420666	0.0511896	0.369476	5.90714e-13	2.5907e-08	hyper	69397249	69401249	-	ENSG00000278532.1	lincRNA	RP11-17E3.1
chr18	cg23242898	52340903	0.640874	0.339015	0.301859	4.85229e-10	2.04417e-05	hyper	52337025	52341025	-	ENSG00000266335.1	lincRNA	RP11-25O3.1
chr19	cg23250910	57351042	0.366903	0.0519243	0.314979	8.00385e-09	0.000328134	hyper	57350012	57354012	-	ENSG00000268678.1	antisense	CTC-444N24.13
chr17	cg23280506	14298621	0.546615	0.243693	0.302922	1.31717e-09	5.49774e-05	hyper	14295600	14299600	-	ENSG00000262786.1	lincRNA	RP11-214O1.1
chr19	cg23296010	37506915	0.462602	0.0364623	0.42614	7.11904e-10	2.98886e-05	hyper	37505046	37509046	-	ENSG00000266916.4	antisense	ZNF793-AS1
chr10	cg23380558	133087801	0.499638	0.0607183	0.43892	6.58861e-09	0.00027066	hyper	133086491	133090491	-	ENSG00000256925.2	antisense	GPR123-AS1
chr20	cg23413506	3237933	0.691455	0.379746	0.31171	1.22999e-12	5.38663e-08	hyper	3237705	3241705	+	ENSG00000277287.1	lincRNA	RP4-794I6.4
chr17	cg23415212	39175176	0.5437	0.119869	0.423831	1.66469e-09	6.93375e-05	hyper	39171290	39175290	+	ENSG00000266101.1	antisense	RP5-906A24.2
chr13	cg23494140	77919536	0.523604	0.187221	0.336383	1.06168e-08	0.000434002	hyper	77917689	77921689	+	ENSG00000234377.6	antisense	RNF219-AS1
chr5	cg23496260	17217980	0.401243	0.0650782	0.336165	6.78929e-09	0.000278802	hyper	17215047	17219047	-	ENSG00000215196.4	antisense	AC091878.1
chr4	cg23542495	95548192	0.498985	0.152027	0.346958	2.80246e-11	1.20677e-06	hyper	95547129	95551129	+	ENSG00000271474.1	antisense	RP11-710C12.1
chr13	cg23619399	78595618	0.752315	0.382422	0.369893	1.24531e-11	5.39468e-07	hyper	78594129	78598129	+	ENSG00000271776.1	antisense	RP11-52L5.6
chr7	cg23686014	93890612	0.547523	0.197247	0.350276	7.49813e-12	3.25779e-07	hyper	93888913	93892913	+	ENSG00000234695.1	antisense	AC002076.10
chr20	cg23695133	21106434	0.731847	0.3211	0.410747	1.35842e-11	5.88102e-07	hyper	21104358	21108358	-	ENSG00000225127.2	lincRNA	LINC00237
chr14	cg23702412	70189086	0.388781	0.0504118	0.338369	4.21661e-08	0.00169744	hyper	70185123	70189123	+	ENSG00000258422.4	antisense	RP11-486O13.2
chr4	cg23713724	21304428	0.636404	0.317801	0.318603	3.29552e-10	1.39312e-05	hyper	21302542	21306542	+	ENSG00000250243.2	antisense	RP11-120A1.1
chr20	cg23770904	62476505	0.600432	0.0898204	0.510612	5.17369e-10	2.17812e-05	hyper	62475870	62479870	+	ENSG00000272050.1	lincRNA	RP13-379O24.3
chr10	cg23771603	25934381	0.53096	0.14201	0.388951	2.89449e-10	1.22486e-05	hyper	25931710	25935710	-	ENSG00000226304.1	antisense	RP11-435M3.2
chr17	cg23791505	34579972	0.384851	0.0824105	0.30244	5.25685e-09	0.000216414	hyper	34577369	34581369	-	ENSG00000197322.3	lincRNA	C17orf102
chr12	cg23811464	24563270	0.39291	0.0144259	0.378484	2.19409e-10	9.30775e-06	hyper	24560590	24564590	-	ENSG00000255864.4	lincRNA	RP11-444D3.1
chr3	cg23816347	126394797	0.462318	0.0810677	0.38125	8.13549e-11	3.47833e-06	hyper	126392851	126396851	-	ENSG00000249833.4	antisense	CCDC37-AS1
chr11	cg23861668	20669580	0.60298	0.168104	0.434876	1.64476e-12	7.19648e-08	hyper	20669297	20673297	-	ENSG00000254906.1	antisense	RP11-701I24.3
chr20	cg23867997	63179272	0.597917	0.239619	0.358298	8.21203e-10	3.44347e-05	hyper	63178903	63182903	-	ENSG00000231977.1	lincRNA	RP5-963E22.4
chr17	cg23887396	28372532	0.453294	0.10509	0.348205	7.36741e-12	3.20129e-07	hyper	28371256	28375256	+	ENSG00000277450.1	sense_intronic	CTB-96E2.10
chr14	cg23906738	36518096	0.659416	0.207797	0.451619	4.93076e-10	2.07689e-05	hyper	36517521	36521521	-	ENSG00000257520.1	processed_transcript	RP11-896J10.3
chr14	cg23906738	36518096	0.659416	0.207797	0.451619	4.93076e-10	2.07689e-05	hyper	36517278	36521278	+	ENSG00000253563.2	antisense	NKX2-1-AS1
chr20	cg23913995	21510027	0.621699	0.233634	0.388065	1.20269e-11	5.21091e-07	hyper	21509447	21513447	+	ENSG00000258197.1	antisense	NKX2-2-AS1
chr10	cg23944251	25175790	0.518003	0.111372	0.406631	1.99571e-08	0.000810037	hyper	25174276	25178276	-	ENSG00000233642.1	antisense	GPR158-AS1
chr15	cg23969342	73752734	0.350777	0.022374	0.328403	1.58422e-07	0.00628317	hyper	73750317	73754317	+	ENSG00000260469.2	lincRNA	C15orf59-AS1
chr4	cg23980776	663285	0.698955	0.387364	0.311591	1.75039e-08	0.000711727	hyper	659945	663945	-	ENSG00000272927.1	antisense	RP11-1191J2.5
chr10	cg23991622	17229304	0.453215	0.0346467	0.418569	7.23893e-12	3.14597e-07	hyper	17227985	17231985	-	ENSG00000229124.5	antisense	VIM-AS1
chr13	cg24014143	70107995	0.416843	0.0696401	0.347203	1.04474e-10	4.45844e-06	hyper	70105213	70109213	+	ENSG00000230223.5	antisense	ATXN8OS
chr7	cg24021956	79454193	0.654612	0.184389	0.470223	1.58792e-11	6.86696e-07	hyper	79450877	79454877	+	ENSG00000234456.6	processed_transcript	MAGI2-AS3
chr8	cg24032666	24956521	0.645266	0.271218	0.374049	7.83066e-10	3.28457e-05	hyper	24954621	24958621	+	ENSG00000272157.1	antisense	CTD-2168K21.2
chr19	cg24039631	56393644	0.553368	0.146453	0.406916	1.47934e-10	6.29711e-06	hyper	56391656	56395656	+	ENSG00000267454.4	lincRNA	ZNF582-AS1
chr10	cg24039697	8052571	0.630013	0.299441	0.330572	1.74415e-10	7.41316e-06	hyper	8051484	8055484	-	ENSG00000197308.7	lincRNA	GATA3-AS1
chr10	cg24039697	8052571	0.630013	0.299441	0.330572	1.74415e-10	7.41316e-06	hyper	8049541	8053541	+	ENSG00000232638.1	lincRNA	RP11-379F12.4
chr10	cg24039697	8052571	0.630013	0.299441	0.330572	1.74415e-10	7.41316e-06	hyper	8051449	8055449	-	ENSG00000243350.1	lincRNA	RP11-379F12.3
chr13	cg24051481	94711808	0.497185	0.175772	0.321413	1.74421e-09	7.26148e-05	hyper	94710716	94714716	+	ENSG00000227640.2	lincRNA	SOX21-AS1
chr3	cg24054190	192515074	0.60878	0.238311	0.370469	8.22714e-13	3.60645e-08	hyper	192513022	192517022	+	ENSG00000230126.1	antisense	FGF12-AS2
chr3	cg24054190	192515074	0.60878	0.238311	0.370469	8.22714e-13	3.60645e-08	hyper	192514831	192518831	+	ENSG00000226709.1	antisense	FGF12-AS3
chr7	cg24068372	151410175	0.587963	0.139988	0.447975	5.36256e-12	2.33454e-07	hyper	151407161	151411161	+	ENSG00000243836.4	processed_transcript	WDR86-AS1
chr19	cg24078985	37506801	0.466577	0.0402211	0.426356	9.77166e-10	4.09071e-05	hyper	37505046	37509046	-	ENSG00000266916.4	antisense	ZNF793-AS1
chr7	cg24084681	93890976	0.570199	0.165538	0.404661	1.04607e-11	4.53752e-07	hyper	93888913	93892913	+	ENSG00000234695.1	antisense	AC002076.10
chr1	cg24114899	47436049	0.793003	0.471656	0.321347	6.16843e-10	2.59302e-05	hyper	47432641	47436641	-	ENSG00000237424.1	antisense	FOXD2-AS1
chr11	cg24185576	30585813	0.540282	0.0573495	0.482933	1.58018e-10	6.72272e-06	hyper	30582130	30586130	+	ENSG00000254489.1	antisense	RP5-1024C24.1
chr11	cg24186674	115760398	0.500087	0.0749854	0.425102	7.11545e-11	3.04527e-06	hyper	115758627	115762627	-	ENSG00000246100.3	lincRNA	LINC00900
chr3	cg24198558	133038258	0.555666	0.194382	0.361284	4.18292e-12	1.82325e-07	hyper	133035052	133039052	-	ENSG00000249725.1	lincRNA	RP11-469L4.1
chr13	cg24221648	78596148	0.714256	0.258732	0.455525	1.9204e-11	8.29402e-07	hyper	78594129	78598129	+	ENSG00000271776.1	antisense	RP11-52L5.6
chr11	cg24266670	115759911	0.620011	0.0973973	0.522614	4.82167e-12	2.10032e-07	hyper	115758627	115762627	-	ENSG00000246100.3	lincRNA	LINC00900
chr8	cg24280540	68331275	0.582588	0.101354	0.481234	8.85322e-13	3.8801e-08	hyper	68329491	68333491	-	ENSG00000248801.5	antisense	RP11-664D7.4
chr18	cg24287438	904877	0.4562	0.0664374	0.389763	9.17371e-10	3.84305e-05	hyper	904667	908667	-	ENSG00000265179.5	processed_transcript	RP11-672L10.2
chr3	cg24307799	197248	0.457109	0.0866306	0.370479	1.8668e-12	8.16426e-08	hyper	195341	199341	-	ENSG00000224318.4	processed_transcript	CHL1-AS2
chr15	cg24319381	82648160	0.637293	0.220423	0.41687	3.7453e-11	1.60973e-06	hyper	82645770	82649770	+	ENSG00000259462.2	antisense	CPEB1-AS1
chr20	cg24320612	62476261	0.496444	0.0634746	0.43297	1.88504e-09	7.84138e-05	hyper	62475870	62479870	+	ENSG00000272050.1	lincRNA	RP13-379O24.3
chr19	cg24366702	58440411	0.521405	0.128831	0.392574	1.70173e-11	7.3569e-07	hyper	58438448	58442448	+	ENSG00000269473.1	lincRNA	CTD-2619J13.19
chr1	cg24434800	118999672	0.523585	0.16499	0.358595	5.17369e-10	2.17812e-05	hyper	118999392	119003392	-	ENSG00000226172.2	lincRNA	RP4-712E4.1
chr1	cg24434800	118999672	0.523585	0.16499	0.358595	5.17369e-10	2.17812e-05	hyper	118999405	119003405	-	ENSG00000239216.1	lincRNA	RP4-712E4.2
chr10	cg24439256	25175584	0.554583	0.160986	0.393597	1.27655e-09	5.33049e-05	hyper	25174276	25178276	-	ENSG00000233642.1	antisense	GPR158-AS1
chr19	cg24440088	35959313	0.372556	0.0645638	0.307993	3.60449e-08	0.00145312	hyper	35958512	35962512	+	ENSG00000267388.1	lincRNA	AF038458.5
chr8	cg24456365	88328251	0.676786	0.37041	0.306376	1.64386e-11	7.10805e-07	hyper	88324836	88328836	+	ENSG00000253553.4	antisense	RP11-586K2.1
chr7	cg24496841	19112394	0.716941	0.396772	0.32017	2.70497e-08	0.001094	hyper	19110474	19114474	+	ENSG00000232821.1	antisense	AC003986.6
chr12	cg24500832	54000428	0.433559	0.114117	0.319442	3.12347e-08	0.00126123	hyper	53998010	54002010	-	ENSG00000250451.4	antisense	HOXC-AS1
chr20	cg24500900	62476367	0.494817	0.0381572	0.45666	7.11904e-10	2.98886e-05	hyper	62475870	62479870	+	ENSG00000272050.1	lincRNA	RP13-379O24.3
chr13	cg24507144	102394875	0.560478	0.0725014	0.487976	1.19894e-09	5.00977e-05	hyper	102392519	102396519	-	ENSG00000243319.6	sense_intronic	FGF14-IT1
chr13	cg24507144	102394875	0.560478	0.0725014	0.487976	1.19894e-09	5.00977e-05	hyper	102392630	102396630	+	ENSG00000272143.1	lincRNA	FGF14-AS2
chr7	cg24531255	93890700	0.578135	0.21635	0.361784	1.7314e-11	7.48364e-07	hyper	93888913	93892913	+	ENSG00000234695.1	antisense	AC002076.10
chr19	cg24588375	37506889	0.404607	0.0211095	0.383497	1.69079e-09	7.04147e-05	hyper	37505046	37509046	-	ENSG00000266916.4	antisense	ZNF793-AS1
chr11	cg24616539	31827281	0.524314	0.220641	0.303673	2.94189e-10	1.24468e-05	hyper	31824347	31828347	+	ENSG00000281880.1	lincRNA	PAUPAR
chr3	cg24637426	192515442	0.510235	0.125953	0.384282	1.38222e-11	5.98323e-07	hyper	192513022	192517022	+	ENSG00000230126.1	antisense	FGF12-AS2
chr3	cg24637426	192515442	0.510235	0.125953	0.384282	1.38222e-11	5.98323e-07	hyper	192514831	192518831	+	ENSG00000226709.1	antisense	FGF12-AS3
chr8	cg24645214	53877418	0.669042	0.270185	0.398857	1.76825e-12	7.73452e-08	hyper	53874649	53878649	-	ENSG00000272457.1	antisense	RP11-1070A24.2
chr1	cg24662718	107964846	0.531079	0.120136	0.410943	1.09108e-09	4.56245e-05	hyper	107962443	107966443	+	ENSG00000230489.1	antisense	VAV3-AS1
chr4	cg24663256	21948684	0.438005	0.0304	0.407605	2.50018e-10	1.0594e-05	hyper	21947015	21951015	+	ENSG00000250039.3	antisense	RP11-17E2.2
chr1	cg24685006	35577413	0.649463	0.26791	0.381553	1.38222e-11	5.98323e-07	hyper	35575729	35579729	-	ENSG00000239636.1	antisense	RP4-728D4.2
chr19	cg24708471	30228530	0.470648	0.0757065	0.394942	1.96688e-08	0.000798514	hyper	30226715	30230715	-	ENSG00000267223.1	antisense	AC005597.1
chr19	cg24733179	56393211	0.412687	0.0959896	0.316698	1.16021e-08	0.000473818	hyper	56391656	56395656	+	ENSG00000267454.4	lincRNA	ZNF582-AS1
chr6	cg24772267	71421039	0.54584	0.193152	0.352688	1.25396e-10	5.34475e-06	hyper	71418769	71422769	-	ENSG00000233237.5	lincRNA	LINC00472
chr2	cg24778248	98346599	0.561224	0.179818	0.381406	3.00085e-11	1.29174e-06	hyper	98344995	98348995	+	ENSG00000227987.1	sense_intronic	AC092675.4
chr5	cg24843380	178940826	0.697392	0.338544	0.358847	4.00875e-11	1.72216e-06	hyper	178937223	178941223	-	ENSG00000272431.1	lincRNA	RP11-281O15.8
chr3	cg24847685	147369866	0.690147	0.361269	0.328877	8.41206e-11	3.5954e-06	hyper	147368656	147372656	-	ENSG00000243620.1	antisense	RP11-649A16.1
chr4	cg24870497	95548368	0.475496	0.0505581	0.424938	3.2588e-12	1.42194e-07	hyper	95547129	95551129	+	ENSG00000271474.1	antisense	RP11-710C12.1
chr5	cg24876960	1883100	0.520167	0.0791072	0.44106	9.6132e-11	4.10522e-06	hyper	1881966	1885966	+	ENSG00000249116.1	antisense	CTD-2194D22.3
chr4	cg25032336	133147437	0.577008	0.1811	0.395907	1.08324e-11	4.69747e-07	hyper	133147116	133151116	-	ENSG00000250241.4	lincRNA	RP11-9G1.3
chr2	cg25045746	98347305	0.514325	0.140769	0.373556	5.17597e-12	2.25367e-07	hyper	98344995	98348995	+	ENSG00000227987.1	sense_intronic	AC092675.4
chr14	cg25078444	28765987	0.563115	0.0891977	0.473917	6.49045e-09	0.000266673	hyper	28763277	28767277	-	ENSG00000257126.4	antisense	FOXG1-AS1
chr13	cg25081106	87671914	0.605826	0.0784762	0.52735	1.55436e-10	6.6141e-06	hyper	87669259	87673259	-	ENSG00000228824.5	lincRNA	MIR4500HG
chr13	cg25082959	102394580	0.524326	0.0324741	0.491852	1.44702e-08	0.000589589	hyper	102392519	102396519	-	ENSG00000243319.6	sense_intronic	FGF14-IT1
chr13	cg25082959	102394580	0.524326	0.0324741	0.491852	1.44702e-08	0.000589589	hyper	102392630	102396630	+	ENSG00000272143.1	lincRNA	FGF14-AS2
chr4	cg25088758	109302442	0.536003	0.0677358	0.468267	8.37946e-13	3.67297e-08	hyper	109301035	109305035	+	ENSG00000246774.1	lincRNA	AC004051.2
chr5	cg25092681	16179924	0.421966	0.0432317	0.378734	1.44869e-12	6.34135e-08	hyper	16178238	16182238	+	ENSG00000250448.1	antisense	RP11-19O2.2
chr14	cg25092838	56812397	0.650372	0.324655	0.325717	9.14431e-11	3.90709e-06	hyper	56811183	56815183	+	ENSG00000248550.3	lincRNA	OTX2-AS1
chr6	cg25141674	71420986	0.621756	0.316809	0.304948	3.26824e-11	1.40597e-06	hyper	71418769	71422769	-	ENSG00000233237.5	lincRNA	LINC00472
chr6	cg25210451	71420704	0.574755	0.149376	0.42538	1.70173e-11	7.3569e-07	hyper	71418769	71422769	-	ENSG00000233237.5	lincRNA	LINC00472
chr8	cg25223771	144050602	0.621104	0.187367	0.433737	8.07753e-13	3.54103e-08	hyper	144047129	144051129	+	ENSG00000204791.7	antisense	CTD-3065J16.6
chr8	cg25260137	64369628	0.546826	0.237951	0.308875	1.76825e-12	7.73452e-08	hyper	64366558	64370558	-	ENSG00000253554.4	antisense	RP11-32K4.1
chr19	cg25267765	56393725	0.376035	0.0311793	0.344856	1.85526e-11	8.01509e-07	hyper	56391656	56395656	+	ENSG00000267454.4	lincRNA	ZNF582-AS1
chr19	cg25361907	37506780	0.443675	0.0440353	0.399639	1.7173e-09	7.15048e-05	hyper	37505046	37509046	-	ENSG00000266916.4	antisense	ZNF793-AS1
chr7	cg25363607	90596970	0.516138	0.0583023	0.457835	2.24234e-11	9.67321e-07	hyper	90595353	90599353	-	ENSG00000223969.4	antisense	AC002456.2
chr1	cg25368122	75135000	0.474449	0.0673595	0.407089	6.6801e-10	2.80638e-05	hyper	75131058	75135058	-	ENSG00000224127.1	antisense	RP11-510C10.2
chr3	cg25377802	28575356	0.435613	0.0811732	0.35444	9.45435e-11	4.03814e-06	hyper	28572791	28576791	+	ENSG00000228214.5	antisense	LINC00693
chr19	cg25451303	30229118	0.399832	0.0731306	0.326701	2.95e-11	1.27e-06	hyper	30226715	30230715	-	ENSG00000267223.1	antisense	AC005597.1
chr12	cg25456468	54000332	0.480832	0.147515	0.333318	1.42593e-08	0.000581123	hyper	53998010	54002010	-	ENSG00000250451.4	antisense	HOXC-AS1
chr13	cg25468863	36346523	0.404183	0.0319762	0.372206	2.44343e-11	1.05339e-06	hyper	36344431	36348431	+	ENSG00000120664.9	antisense	SPG20-AS1
chr19	cg25480379	58003129	0.468716	0.0897268	0.37899	4.06564e-10	1.71529e-05	hyper	58000061	58004061	+	ENSG00000176593.6	processed_transcript	CTD-2368P22.1
chr20	cg25502144	31485743	0.613282	0.306624	0.306658	1.26761e-08	0.000517246	hyper	31483778	31487778	+	ENSG00000233354.1	lincRNA	LINC00028
chr6	cg25528298	160931265	0.584855	0.26187	0.322985	1.76158e-11	7.61286e-07	hyper	160929080	160933080	+	ENSG00000231863.1	antisense	RP3-428L16.1
chr20	cg25567594	21702840	0.745435	0.42081	0.324625	5.43654e-11	2.33015e-06	hyper	21701585	21705585	-	ENSG00000280350.1	lincRNA	RP5-1065O2.4
chr13	cg25570913	112105579	0.719878	0.115211	0.604667	1.61523e-12	7.0681e-08	hyper	112104882	112108882	-	ENSG00000229520.1	lincRNA	LINC00404
chr13	cg25570913	112105579	0.719878	0.115211	0.604667	1.61523e-12	7.0681e-08	hyper	112105119	112109119	+	ENSG00000224243.1	lincRNA	LINC00403
chr11	cg25574024	2140664	0.65965	0.311263	0.348387	7.63111e-12	3.31503e-07	hyper	2138501	2142501	+	ENSG00000099869.7	antisense	IGF2-AS
chr1	cg25602490	107964456	0.504695	0.0828444	0.42185	1.43131e-10	6.09407e-06	hyper	107962443	107966443	+	ENSG00000230489.1	antisense	VAV3-AS1
chr5	cg25602684	37839816	0.44491	0.115072	0.329838	1.74415e-10	7.41316e-06	hyper	37838438	37842438	+	ENSG00000248587.5	lincRNA	GDNF-AS1
chr4	cg25617092	92304006	0.337266	0.0325216	0.304745	1.34451e-08	0.000548303	hyper	92302178	92306178	-	ENSG00000248511.1	lincRNA	RP11-9B6.1
chr8	cg25633678	64371916	0.729667	0.408594	0.321073	1.58018e-10	6.72272e-06	hyper	64371328	64375328	+	ENSG00000254377.4	lincRNA	MIR124-2HG
chr20	cg25649000	43189263	0.646722	0.135053	0.51167	1.44869e-12	6.34135e-08	hyper	43188101	43192101	+	ENSG00000233508.2	lincRNA	RP1-269M15.3
chr8	cg25662926	76683124	0.62189	0.210444	0.411446	4.66954e-11	2.00398e-06	hyper	76681278	76685278	-	ENSG00000253661.1	antisense	ZFHX4-AS1
chr7	cg25662963	69597901	0.390932	0.0685086	0.322423	3.34932e-10	1.41562e-05	hyper	69595448	69599448	-	ENSG00000234215.2	lincRNA	RP5-942I16.1
chr7	cg25717239	43113996	0.519863	0.213451	0.306412	2.80246e-11	1.20677e-06	hyper	43111931	43115931	-	ENSG00000232006.7	lincRNA	AC005537.2
chr1	cg25757115	46448115	0.651303	0.162795	0.488508	1.02795e-11	4.45925e-07	hyper	46447704	46451704	-	ENSG00000224863.1	lincRNA	LINC01398
chr20	cg25773267	63360835	0.624121	0.310432	0.31369	1.00847e-09	4.22046e-05	hyper	63357988	63361988	+	ENSG00000203900.2	antisense	RP11-261N11.8
chr4	cg25798792	65669633	0.578739	0.210351	0.368389	7.90406e-12	3.43297e-07	hyper	65667961	65671961	+	ENSG00000250846.5	lincRNA	EPHA5-AS1
chr2	cg25806347	44937581	0.465604	0.162068	0.303536	1.56413e-09	6.51978e-05	hyper	44937199	44941199	-	ENSG00000259439.2	lincRNA	RP11-89K21.1
chr1	cg25848557	107965144	0.418239	0.0191778	0.399061	7.23576e-11	3.09633e-06	hyper	107962443	107966443	+	ENSG00000230489.1	antisense	VAV3-AS1
chr2	cg25929173	181683581	0.442346	0.111513	0.330834	2.57245e-11	1.10857e-06	hyper	181681113	181685113	+	ENSG00000234595.1	antisense	AC013733.3
chr3	cg25937714	43995000	0.360091	0.0553669	0.304724	1.2567e-09	5.24836e-05	hyper	43994896	43998896	+	ENSG00000271192.1	lincRNA	RP4-555D20.3
chr16	cg25971347	86510733	0.484071	0.0891858	0.394885	2.48056e-08	0.00100398	hyper	86507099	86511099	-	ENSG00000268388.4	lincRNA	FENDRR
chr5	cg25973534	5139740	0.670078	0.235511	0.434567	4.18292e-12	1.82325e-07	hyper	5138054	5142054	-	ENSG00000250579.1	antisense	CTD-2297D10.2
chr14	cg25996119	36521329	0.423955	0.0581581	0.365796	1.20447e-07	0.00479114	hyper	36517521	36521521	-	ENSG00000257520.1	processed_transcript	RP11-896J10.3
chr13	cg26022015	77919448	0.606814	0.293889	0.312925	1.3848e-10	5.89744e-06	hyper	77917689	77921689	+	ENSG00000234377.6	antisense	RNF219-AS1
chr3	cg26035366	26623130	0.584122	0.256996	0.327126	8.74881e-10	3.66654e-05	hyper	26620690	26624690	-	ENSG00000225386.1	lincRNA	AC099754.1
chr8	cg26077100	10730259	0.33353	0.0191148	0.314415	2.45173e-09	0.000101708	hyper	10727314	10731314	+	ENSG00000248896.2	antisense	CTD-2135J3.3
chr13	cg26097011	102394593	0.363517	0.029315	0.334202	5.41796e-09	0.000222976	hyper	102392519	102396519	-	ENSG00000243319.6	sense_intronic	FGF14-IT1
chr13	cg26097011	102394593	0.363517	0.029315	0.334202	5.41796e-09	0.000222976	hyper	102392630	102396630	+	ENSG00000272143.1	lincRNA	FGF14-AS2
chr13	cg26132774	78596011	0.705582	0.240354	0.465228	2.57245e-11	1.10857e-06	hyper	78594129	78598129	+	ENSG00000271776.1	antisense	RP11-52L5.6
chr3	cg26143045	133038766	0.466984	0.0887725	0.378211	1.19894e-09	5.00977e-05	hyper	133035052	133039052	-	ENSG00000249725.1	lincRNA	RP11-469L4.1
chr18	cg26155939	46757890	0.54286	0.159953	0.382907	5.2561e-11	2.25345e-06	hyper	46754487	46758487	+	ENSG00000270112.3	processed_transcript	RP11-742D12.2
chr12	cg26162582	4809225	0.582583	0.211079	0.371504	3.55333e-08	0.00143288	hyper	4806641	4810641	-	ENSG00000256988.1	lincRNA	RP11-234B24.4
chr6	cg26162616	71420836	0.503284	0.202596	0.300689	9.92639e-12	4.30676e-07	hyper	71418769	71422769	-	ENSG00000233237.5	lincRNA	LINC00472
chr14	cg26194477	28765684	0.644085	0.333936	0.310149	2.08466e-08	0.000845559	hyper	28763277	28767277	-	ENSG00000257126.4	antisense	FOXG1-AS1
chr12	cg26196480	114408542	0.725709	0.384579	0.341131	6.32633e-11	2.70938e-06	hyper	114406191	114410191	+	ENSG00000255399.3	antisense	TBX5-AS1
chr11	cg26232818	32435840	0.356156	0.0381307	0.318026	3.16862e-08	0.0012792	hyper	32433518	32437518	+	ENSG00000183242.10	antisense	WT1-AS
chr17	cg26239391	8965968	0.54225	0.21562	0.32663	2.45173e-09	0.000101708	hyper	8963896	8967896	+	ENSG00000266389.1	lincRNA	CTB-41I6.1
chr17	cg26239391	8965968	0.54225	0.21562	0.32663	2.45173e-09	0.000101708	hyper	8965523	8969523	+	ENSG00000265975.1	lincRNA	CTB-41I6.2
chr3	cg26256401	43996051	0.480401	0.0647298	0.415671	2.23497e-09	9.27916e-05	hyper	43994896	43998896	+	ENSG00000271192.1	lincRNA	RP4-555D20.3
chr3	cg26263234	26624569	0.68686	0.324551	0.362309	2.71226e-10	1.14835e-05	hyper	26620690	26624690	-	ENSG00000225386.1	lincRNA	AC099754.1
chr1	cg26266842	99005245	0.625254	0.287648	0.337607	1.18193e-11	5.12187e-07	hyper	99002276	99006276	+	ENSG00000232825.1	antisense	RP5-896L10.1
chr4	cg26279668	21948230	0.573389	0.183725	0.389664	4.66954e-11	2.00398e-06	hyper	21947015	21951015	+	ENSG00000250039.3	antisense	RP11-17E2.2
chr5	cg26295057	37839727	0.65565	0.197187	0.458462	6.54262e-11	2.80148e-06	hyper	37838438	37842438	+	ENSG00000248587.5	lincRNA	GDNF-AS1
chr19	cg26309134	56368202	0.615553	0.18375	0.431804	3.5632e-12	1.55413e-07	hyper	56366053	56370053	-	ENSG00000267606.1	lincRNA	AC006116.21
chr12	cg26328335	49961057	0.669037	0.152537	0.516501	8.13549e-11	3.47833e-06	hyper	49960924	49964924	-	ENSG00000257588.1	antisense	RP11-469H8.6
chr3	cg26365534	26623250	0.538441	0.218539	0.319902	1.53385e-11	6.63512e-07	hyper	26620690	26624690	-	ENSG00000225386.1	lincRNA	AC099754.1
chr4	cg26384430	155208503	0.473004	0.142192	0.330812	1.45513e-10	6.19478e-06	hyper	155207027	155211027	-	ENSG00000250538.4	antisense	RP11-92A5.2
chr12	cg26394825	132888103	0.323072	0.0226574	0.300414	1.60597e-07	0.00636816	hyper	132885842	132889842	+	ENSG00000236617.2	antisense	RP11-46H11.12
chr3	cg26398467	147369450	0.516759	0.178706	0.338053	1.9247e-10	8.17268e-06	hyper	147368656	147372656	-	ENSG00000243620.1	antisense	RP11-649A16.1
chr14	cg26432256	77140879	0.540363	0.211555	0.328808	2.13371e-09	8.86408e-05	hyper	77138683	77142683	+	ENSG00000269883.1	antisense	RP11-463C8.7
chr5	cg26472636	1594167	0.564037	0.202235	0.361802	7.83801e-08	0.00313379	hyper	1592626	1596626	+	ENSG00000271119.1	lincRNA	CTD-2012J19.3
chr2	cg26482052	66433330	0.469643	0.167521	0.302122	6.3533e-08	0.00254602	hyper	66431470	66435470	-	ENSG00000226819.1	antisense	MEIS1-AS3
chr16	cg26537209	54290275	0.498443	0.183628	0.314815	2.28121e-11	9.83956e-07	hyper	54288965	54292965	+	ENSG00000277559.1	lincRNA	RP11-434E6.4
chr7	cg26542254	79452975	0.616635	0.235213	0.381422	1.29671e-09	5.41336e-05	hyper	79450877	79454877	+	ENSG00000234456.6	processed_transcript	MAGI2-AS3
chr5	cg26578049	88690094	0.469004	0.128072	0.340933	3.59697e-09	0.000148688	hyper	88689041	88693041	-	ENSG00000245526.7	lincRNA	LINC00461
chr13	cg26678970	78597334	0.53425	0.1277	0.406551	1.72501e-08	0.000701477	hyper	78594129	78598129	+	ENSG00000271776.1	antisense	RP11-52L5.6
chr16	cg26709300	30095361	0.751221	0.402194	0.349027	6.5983e-13	2.89355e-08	hyper	30094430	30098430	+	ENSG00000250616.2	antisense	RP11-455F5.3
chr7	cg26739865	93890860	0.612791	0.196807	0.415984	2.85082e-11	1.22748e-06	hyper	93888913	93892913	+	ENSG00000234695.1	antisense	AC002076.10
chr8	cg26756083	88327393	0.445939	0.0654435	0.380495	8.88827e-10	3.72472e-05	hyper	88324836	88328836	+	ENSG00000253553.4	antisense	RP11-586K2.1
chr8	cg26777883	738417	0.608869	0.286245	0.322624	8.3315e-12	3.61787e-07	hyper	735651	739651	+	ENSG00000237647.7	antisense	ERICH1-AS1
chr5	cg26789779	37839841	0.469902	0.146208	0.323694	8.00056e-11	3.4212e-06	hyper	37838438	37842438	+	ENSG00000248587.5	lincRNA	GDNF-AS1
chr8	cg26809497	68331917	0.477534	0.161684	0.31585	1.7314e-11	7.48364e-07	hyper	68329491	68333491	-	ENSG00000248801.5	antisense	RP11-664D7.4
chr12	cg26858704	4809682	0.482937	0.0796526	0.403285	1.42593e-08	0.000581123	hyper	4806641	4810641	-	ENSG00000256988.1	lincRNA	RP11-234B24.4
chr11	cg26963029	94740502	0.432712	0.0836812	0.349031	3.24257e-10	1.37086e-05	hyper	94738355	94742355	-	ENSG00000255929.4	antisense	RP11-867G2.8
chr19	cg26983177	34905069	0.482725	0.162818	0.319906	3.87366e-10	1.63531e-05	hyper	34902195	34906195	-	ENSG00000270544.1	lincRNA	CTC-523E23.14
chr19	cg26983177	34905069	0.482725	0.162818	0.319906	3.87366e-10	1.63531e-05	hyper	34903057	34907057	-	ENSG00000271171.1	lincRNA	CTC-523E23.15
chr19	cg26983177	34905069	0.482725	0.162818	0.319906	3.87366e-10	1.63531e-05	hyper	34903315	34907315	+	ENSG00000269037.1	lincRNA	CTC-523E23.6
chr10	cg26983469	17229052	0.498825	0.154153	0.344672	1.23715e-09	5.16808e-05	hyper	17227985	17231985	-	ENSG00000229124.5	antisense	VIM-AS1
chr17	cg26998044	8965838	0.465154	0.0710989	0.394055	4.79133e-08	0.00192616	hyper	8963896	8967896	+	ENSG00000266389.1	lincRNA	CTB-41I6.1
chr17	cg26998044	8965838	0.465154	0.0710989	0.394055	4.79133e-08	0.00192616	hyper	8965523	8969523	+	ENSG00000265975.1	lincRNA	CTB-41I6.2
chr16	cg27106909	30095576	0.540171	0.133262	0.406909	5.58874e-13	2.45122e-08	hyper	30094430	30098430	+	ENSG00000250616.2	antisense	RP11-455F5.3
chr3	cg27175819	137771594	0.498803	0.170168	0.328635	2.6254e-10	1.11194e-05	hyper	137769949	137773949	+	ENSG00000239513.4	lincRNA	LINC01210
chr19	cg27258025	52397721	0.510037	0.0621568	0.44788	6.6801e-10	2.80638e-05	hyper	52395766	52399766	-	ENSG00000269834.4	processed_transcript	ZNF528-AS1
chr4	cg27264049	13536248	0.546307	0.210025	0.336282	4.06564e-10	1.71529e-05	hyper	13532335	13536335	-	ENSG00000281202.1	lincRNA	LINC01097
chr1	cg27268556	119000006	0.562723	0.242261	0.320461	8.93682e-12	3.8792e-07	hyper	118999392	119003392	-	ENSG00000226172.2	lincRNA	RP4-712E4.1
chr1	cg27268556	119000006	0.562723	0.242261	0.320461	8.93682e-12	3.8792e-07	hyper	118999405	119003405	-	ENSG00000239216.1	lincRNA	RP4-712E4.2
chr21	cg27280904	33071295	0.445904	0.0924344	0.35347	5.67689e-08	0.00227711	hyper	33069104	33073104	-	ENSG00000227757.3	antisense	AP000282.2
chr10	cg27313572	17229295	0.433925	0.0311142	0.402811	1.85526e-11	8.01509e-07	hyper	17227985	17231985	-	ENSG00000229124.5	antisense	VIM-AS1
chr2	cg27344587	63048467	0.552724	0.206386	0.346339	9.17371e-10	3.84305e-05	hyper	63046640	63050640	-	ENSG00000231609.4	antisense	AC009501.4
chr18	cg27347269	69400631	0.582549	0.0564977	0.526052	8.22714e-13	3.60645e-08	hyper	69397249	69401249	-	ENSG00000278532.1	lincRNA	RP11-17E3.1
chr8	cg27392850	9906563	0.461388	0.0853907	0.375997	9.56977e-09	0.000391624	hyper	9903366	9907366	-	ENSG00000253230.5	lincRNA	LINC00599
chr4	cg27405791	41880936	0.616375	0.308183	0.308193	1.31779e-10	5.61446e-06	hyper	41880611	41884611	-	ENSG00000245870.2	lincRNA	LINC00682
chr13	cg27442308	94712421	0.582727	0.0580782	0.524648	4.25798e-12	1.85575e-07	hyper	94710716	94714716	+	ENSG00000227640.2	lincRNA	SOX21-AS1
chr19	cg27477373	56368276	0.665006	0.12468	0.540325	7.76641e-12	3.3735e-07	hyper	56366053	56370053	-	ENSG00000267606.1	lincRNA	AC006116.21
chr7	cg27494647	150341809	0.693914	0.316086	0.377828	2.30432e-10	9.77124e-06	hyper	150339771	150343771	+	ENSG00000261305.1	other	RP4-584D14.7
chr6	cg27537164	167678447	0.582317	0.22745	0.354867	3.88176e-09	0.000160348	hyper	167677270	167681270	-	ENSG00000272549.1	lincRNA	RP11-351J23.2
chr7	cg27539480	27107465	0.889516	0.521672	0.367843	4.90988e-13	2.15382e-08	hyper	27105777	27109777	+	ENSG00000253552.6	antisense	HOXA-AS2
chr12	cg27579953	72273370	0.548489	0.100342	0.448146	1.52974e-12	6.69475e-08	hyper	72272907	72276907	-	ENSG00000236333.3	processed_transcript	TRHDE-AS1
chr11	cg27582739	112962336	0.399318	0.0968144	0.302504	4.06305e-09	0.000167747	hyper	112961460	112965460	-	ENSG00000247416.2	antisense	RP11-629G13.1
chr17	cg27591450	77528922	0.467166	0.0293794	0.437787	6.89184e-09	0.000282965	hyper	77524998	77528998	+	ENSG00000267665.1	lincRNA	RP11-13K12.2
chr4	cg27600205	133149261	0.5552	0.16487	0.39033	4.00064e-10	1.68823e-05	hyper	133147116	133151116	-	ENSG00000250241.4	lincRNA	RP11-9G1.3
chr11	cg27603915	20670567	0.478476	0.161158	0.317318	3.08866e-10	1.30626e-05	hyper	20669297	20673297	-	ENSG00000254906.1	antisense	RP11-701I24.3
chr3	cg27606567	43999319	0.356462	0.0388808	0.317581	6.00588e-08	0.002408	hyper	43997149	44001149	-	ENSG00000272121.1	lincRNA	RP4-555D20.4
chr16	cg27616661	1990980	0.427167	0.0289593	0.398208	3.37737e-12	1.47324e-07	hyper	1988357	1992357	-	ENSG00000261790.1	lincRNA	AC005606.14
chr17	cg27637521	78359121	0.568332	0.196457	0.371875	8.55376e-11	3.65537e-06	hyper	78358453	78362453	+	ENSG00000266970.1	lincRNA	RP11-806H10.4
chr7	cg00084019	176739	0.523341	0.842752	-0.31941	1.06449e-11	4.61703e-07	hypo	172920	176920	+	ENSG00000239715.1	lincRNA	AC093627.11
chr4	cg00112493	109303795	0.261275	0.564974	-0.303699	1.50749e-11	6.52186e-07	hypo	109301035	109305035	+	ENSG00000246774.1	lincRNA	AC004051.2
chr10	cg00241002	26642983	0.299506	0.822343	-0.522837	2.31775e-12	1.01272e-07	hypo	26641228	26645228	+	ENSG00000234296.1	lincRNA	RP13-16H11.7
chr5	cg00435576	28808930	0.48635	0.796189	-0.309839	1.13523e-10	4.84164e-06	hypo	28807249	28811249	-	ENSG00000250453.1	lincRNA	CTD-2134P3.1
chr12	cg00440032	126773133	0.496672	0.801379	-0.304707	1.47965e-07	0.0058729	hypo	126770411	126774411	-	ENSG00000256128.4	lincRNA	LINC00944
chr1	cg00566899	215884849	0.488578	0.79531	-0.306731	1.33977e-10	5.70741e-06	hypo	215884582	215888582	+	ENSG00000229242.1	antisense	RP5-1111A8.3
chr18	cg00683329	79785136	0.406098	0.824393	-0.418296	6.6801e-10	2.80638e-05	hypo	79785121	79789121	+	ENSG00000266924.1	lincRNA	RP11-154H12.2
chr3	cg00731062	153484486	0.350901	0.663043	-0.312141	3.7453e-11	1.60973e-06	hypo	153482495	153486495	+	ENSG00000237787.4	lincRNA	C3orf79
chr19	cg00789198	41501462	0.382753	0.794949	-0.412196	3.14219e-13	1.37879e-08	hypo	41498649	41502649	-	ENSG00000267107.5	lincRNA	PCAT19
chr14	cg00864530	37902717	0.365336	0.740723	-0.375387	6.06905e-12	2.64004e-07	hypo	37900372	37904372	-	ENSG00000259091.1	antisense	LINC00517
chr8	cg00937286	135232871	0.42179	0.851957	-0.430167	1.04379e-12	4.57303e-08	hypo	135232131	135236131	+	ENSG00000254083.4	lincRNA	RP11-452N4.1
chr20	cg00966141	60085926	0.406905	0.819381	-0.412475	9.29807e-11	3.97214e-06	hypo	60085840	60089840	+	ENSG00000228340.4	lincRNA	MIR646HG
chr4	cg01132056	177249634	0.457977	0.871775	-0.413798	2.4906e-12	1.08799e-07	hypo	177246773	177250773	-	ENSG00000249008.1	lincRNA	RP11-487E13.1
chr7	cg01152800	103443841	0.575299	0.88592	-0.310621	5.9628e-12	2.59435e-07	hypo	103443207	103447207	+	ENSG00000234715.1	antisense	CTB-107G13.1
chr22	cg01558877	32159323	0.402859	0.789815	-0.386957	4.41208e-12	1.92265e-07	hypo	32158392	32162392	-	ENSG00000230120.1	lincRNA	RP1-90G24.8
chr20	cg01618245	63358927	0.261393	0.565458	-0.304065	1.38222e-11	5.98323e-07	hypo	63357988	63361988	+	ENSG00000203900.2	antisense	RP11-261N11.8
chr20	cg01671881	33217095	0.33447	0.68954	-0.35507	2.12955e-11	9.19158e-07	hypo	33215067	33219067	-	ENSG00000224876.1	antisense	RP11-49G10.3
chr11	cg01681098	128696114	0.256971	0.636777	-0.379806	1.04607e-11	4.53752e-07	hypo	128694023	128698023	-	ENSG00000254703.2	antisense	SENCR
chr3	cg01704739	149385403	0.510509	0.849258	-0.338749	4.77504e-10	2.01187e-05	hypo	149383800	149387800	-	ENSG00000243885.1	lincRNA	RP11-278L15.2
chr17	cg01890568	33110631	0.38831	0.837294	-0.448984	5.17369e-10	2.17812e-05	hypo	33109858	33113858	+	ENSG00000266535.1	antisense	RP11-40A13.1
chr3	cg01917209	49901288	0.507382	0.869311	-0.361929	4.57165e-12	1.99187e-07	hypo	49897302	49901302	+	ENSG00000230698.1	antisense	CTD-2330K9.2
chr8	cg01972576	142834857	0.542146	0.915142	-0.372996	3.40397e-10	1.43855e-05	hypo	142832940	142836940	-	ENSG00000253728.4	antisense	RP11-706C16.5
chr6	cg02104162	4610482	0.368514	0.676432	-0.307918	1.5887e-09	6.62044e-05	hypo	4608656	4612656	+	ENSG00000205444.2	lincRNA	RP4-529N6.1
chr4	cg02201914	84378760	0.183038	0.53068	-0.347642	1.38048e-09	5.7599e-05	hypo	84378189	84382189	-	ENSG00000248749.1	lincRNA	RP11-42A4.1
chr5	cg02202411	6338305	0.472332	0.781222	-0.308891	9.41888e-12	4.08723e-07	hypo	6337884	6341884	-	ENSG00000250490.1	lincRNA	FLJ33360
chr13	cg02205193	106377039	0.500033	0.908997	-0.408964	1.37186e-12	6.00571e-08	hypo	106374563	106378563	+	ENSG00000233532.4	lincRNA	LINC00460
chr12	cg02303068	131347395	0.584925	0.929964	-0.345039	5.02388e-09	0.000206883	hypo	131345470	131349470	+	ENSG00000230294.4	lincRNA	RP13-507P19.2
chr13	cg02347881	90927119	0.302095	0.687348	-0.385253	2.32075e-11	1.00082e-06	hypo	90924597	90928597	-	ENSG00000231674.1	lincRNA	LINC00410
chr15	cg02406469	82712318	0.35468	0.665674	-0.310994	2.04314e-12	8.93099e-08	hypo	82712026	82716026	-	ENSG00000228141.5	lincRNA	AC105339.1
chr6	cg02832952	99992535	0.441943	0.7826	-0.340658	6.39904e-12	2.78275e-07	hypo	99991944	99995944	+	ENSG00000229315.5	antisense	MCHR2-AS1
chr4	cg02853152	6688975	0.0545021	0.403375	-0.348873	3.51429e-13	1.542e-08	hypo	6688519	6692519	-	ENSG00000246526.2	lincRNA	RP11-539L10.2
chr2	cg02969706	5932151	0.488532	0.796069	-0.307537	7.11264e-12	3.09137e-07	hypo	5930687	5934687	+	ENSG00000232044.6	processed_transcript	LINC01105
chr14	cg02975060	101043679	0.506096	0.85052	-0.344424	2.48572e-11	1.07144e-06	hypo	101043157	101047157	+	ENSG00000258861.1	lincRNA	MIR381HG
chr3	cg03047508	11017794	0.517898	0.848452	-0.330554	3.10513e-11	1.33632e-06	hypo	11017224	11021224	-	ENSG00000232287.2	antisense	SLC6A1-AS1
chr11	cg03225882	122116346	0.38553	0.69316	-0.30763	6.99709e-11	2.99496e-06	hypo	122114323	122118323	-	ENSG00000255248.5	other	RP11-166D19.1
chr7	cg03310594	22664697	0.510994	0.841488	-0.330494	2.12955e-11	9.19158e-07	hypo	22663533	22667533	-	ENSG00000238033.1	lincRNA	AC002480.2
chr5	cg03328961	22141575	0.524095	0.868225	-0.344131	5.9628e-12	2.59435e-07	hypo	22139468	22143468	-	ENSG00000253104.1	sense_intronic	RP11-855C21.1
chr4	cg03581311	19455540	0.551626	0.860377	-0.308752	4.77504e-10	2.01187e-05	hypo	19454994	19458994	-	ENSG00000248238.1	lincRNA	RP11-3J1.1
chr4	cg03581311	19455540	0.551626	0.860377	-0.308752	4.77504e-10	2.01187e-05	hypo	19453436	19457436	+	ENSG00000248515.1	lincRNA	RP11-608O21.1
chr13	cg03757805	110869634	0.456979	0.770968	-0.313989	1.12428e-07	0.00447463	hypo	110868251	110872251	-	ENSG00000255874.2	lincRNA	LINC00346
chr5	cg04058281	980465	0.431797	0.832635	-0.400838	1.2567e-09	5.24836e-05	hypo	977365	981365	+	ENSG00000250173.1	lincRNA	RP11-661C8.3
chr1	cg04295258	209427581	0.499413	0.892834	-0.393421	6.97305e-13	3.05768e-08	hypo	209426820	209430820	+	ENSG00000230937.8	processed_transcript	MIR205HG
chr11	cg04367107	88505795	0.450846	0.893761	-0.442916	2.62847e-12	1.14806e-07	hypo	88502576	88506576	+	ENSG00000255082.1	antisense	GRM5-AS1
chr8	cg04465154	9188048	0.230233	0.601698	-0.371465	4.23283e-13	1.85707e-08	hypo	9187011	9191011	+	ENSG00000248538.5	lincRNA	RP11-10A14.5
chr20	cg04504205	47317685	0.200281	0.511976	-0.311695	5.3859e-13	2.36236e-08	hypo	47316502	47320502	+	ENSG00000267882.2	antisense	RP4-569M23.5
chr11	cg04681489	123454376	0.219717	0.615658	-0.395941	2.27641e-12	9.94702e-08	hypo	123452398	123456398	+	ENSG00000255414.1	lincRNA	LINC01059
chr20	cg04780380	58837890	0.462485	0.766289	-0.303803	7.86782e-11	3.36475e-06	hypo	58834529	58838529	-	ENSG00000268333.1	lincRNA	RP4-806M20.3
chr16	cg04921315	3950586	0.14406	0.476715	-0.332655	7.49813e-12	3.25779e-07	hypo	3948444	3952444	-	ENSG00000262185.1	other	RP11-462G12.1
chr16	cg04987071	3950838	0.353762	0.69322	-0.339458	1.96688e-08	0.000798514	hypo	3948444	3952444	-	ENSG00000262185.1	other	RP11-462G12.1
chr4	cg05003411	15427144	0.343582	0.777656	-0.434074	2.19589e-12	9.59693e-08	hypo	15425914	15429914	-	ENSG00000249252.4	antisense	RP11-665G4.1
chr20	cg05018034	23033450	0.473039	0.800618	-0.327579	1.01056e-10	4.31346e-06	hypo	23029542	23033542	+	ENSG00000234646.4	other	RP4-753D10.3
chr16	cg05192145	30821025	0.556562	0.938761	-0.382199	2.20927e-08	0.000895397	hypo	30819338	30823338	+	ENSG00000274678.1	lincRNA	RP11-2C24.7
chr11	cg05210558	131540985	0.389981	0.730783	-0.340801	6.17715e-12	2.68675e-07	hypo	131538867	131542867	-	ENSG00000237654.4	antisense	AP003025.2
chr14	cg05218696	100936157	0.530768	0.863762	-0.332993	1.21275e-08	0.000495082	hypo	100935401	100939401	+	ENSG00000225746.7	lincRNA	SNHG23
chr11	cg05312104	19380519	0.253601	0.558648	-0.305046	1.22999e-12	5.38663e-08	hypo	19378484	19382484	+	ENSG00000255270.1	sense_intronic	NAV2-IT1
chr13	cg05372727	106376670	0.467903	0.89389	-0.425987	8.37946e-13	3.67297e-08	hypo	106374563	106378563	+	ENSG00000233532.4	lincRNA	LINC00460
chr12	cg05513274	113774954	0.397727	0.79957	-0.401844	3.50017e-12	1.5267e-07	hypo	113771683	113775683	-	ENSG00000249550.5	lincRNA	LINC01234
chr16	cg05660355	79604847	0.381398	0.720218	-0.33882	2.36096e-11	1.018e-06	hypo	79601572	79605572	+	ENSG00000277214.1	lincRNA	RP11-70D24.3
chr16	cg05660355	79604847	0.381398	0.720218	-0.33882	2.36096e-11	1.018e-06	hypo	79603802	79607802	+	ENSG00000278058.1	lincRNA	RP11-70D24.2
chr19	cg05910415	46229784	0.314173	0.751027	-0.436855	9.18356e-13	4.0246e-08	hypo	46228388	46232388	-	ENSG00000269745.1	antisense	AC006262.10
chr7	cg06114334	155205651	0.127481	0.567451	-0.43997	3.89543e-12	1.69837e-07	hypo	155202147	155206147	+	ENSG00000228521.2	lincRNA	AC099552.3
chr18	cg06303224	6930088	0.571852	0.876698	-0.304846	3.87366e-10	1.63531e-05	hypo	6927966	6931966	-	ENSG00000265933.4	lincRNA	LINC00668
chr3	cg06341047	69999226	0.381042	0.731158	-0.350115	4.21814e-11	1.81174e-06	hypo	69997577	70001577	+	ENSG00000240405.4	lincRNA	LINC01212
chr5	cg06433467	68434244	0.12226	0.609242	-0.486983	1.73655e-12	7.59603e-08	hypo	68432481	68436481	-	ENSG00000248884.1	lincRNA	CTC-537E7.3
chr16	cg06446408	73232780	0.310503	0.76467	-0.454166	1.18598e-12	5.19437e-08	hypo	73230055	73234055	+	ENSG00000261227.2	lincRNA	AC140912.1
chr12	cg06462291	103841701	0.16771	0.468197	-0.300486	1.27655e-09	5.33049e-05	hypo	103839451	103843451	+	ENSG00000257327.1	lincRNA	RP11-650K20.3
chr20	cg06738786	19284414	0.233431	0.646375	-0.412944	4.41208e-12	1.92265e-07	hypo	19282596	19286596	-	ENSG00000179447.2	antisense	RP5-1027G4.3
chr16	cg06790197	73232038	0.57267	0.881646	-0.308976	1.06449e-11	4.61703e-07	hypo	73230055	73234055	+	ENSG00000261227.2	lincRNA	AC140912.1
chr5	cg06872822	6582008	0.529903	0.879642	-0.349738	3.7453e-11	1.60973e-06	hypo	6580136	6584136	+	ENSG00000250056.4	lincRNA	LINC01018
chr4	cg06887897	5523983	0.507909	0.856455	-0.348546	1.64476e-12	7.19648e-08	hypo	5522569	5526569	+	ENSG00000082929.7	processed_transcript	LINC01587
chr1	cg06972019	8877389	0.170039	0.473268	-0.30323	6.65345e-11	2.84867e-06	hypo	8876007	8880007	-	ENSG00000236269.1	sense_intronic	ENO1-IT1
chr1	cg06972019	8877389	0.170039	0.473268	-0.30323	6.65345e-11	2.84867e-06	hypo	8876835	8880835	+	ENSG00000230679.1	antisense	ENO1-AS1
chr5	cg07144328	1854839	0.419873	0.743623	-0.32375	1.98885e-10	8.44367e-06	hypo	1854568	1858568	-	ENSG00000250417.1	lincRNA	CTD-2194D22.2
chr12	cg07239716	89350711	0.181433	0.501105	-0.319672	1.80241e-10	7.65792e-06	hypo	89349015	89353015	+	ENSG00000274021.1	lincRNA	RP11-823E8.3
chr16	cg07281377	1063891	0.550538	0.952478	-0.40194	1.05727e-09	4.42289e-05	hypo	1063240	1067240	+	ENSG00000261720.1	lincRNA	RP11-161M6.5
chr17	cg07428782	33534521	0.275154	0.613449	-0.338295	3.31756e-12	1.44735e-07	hypo	33531760	33535760	-	ENSG00000265544.1	sense_intronic	AA06
chr17	cg07428782	33534521	0.275154	0.613449	-0.338295	3.31756e-12	1.44735e-07	hypo	33532110	33536110	+	ENSG00000265697.1	antisense	RP11-31I22.4
chr8	cg07696099	132561562	0.256387	0.640689	-0.384303	4.73687e-12	2.06352e-07	hypo	132559479	132563479	-	ENSG00000253521.1	lincRNA	HPYR1
chr16	cg07762474	30821064	0.471541	0.805341	-0.3338	5.25685e-09	0.000216414	hypo	30819338	30823338	+	ENSG00000274678.1	lincRNA	RP11-2C24.7
chr1	cg07977614	242146843	0.171307	0.50642	-0.335112	3.55891e-11	1.5303e-06	hypo	242145514	242149514	+	ENSG00000272865.1	antisense	RP11-561I11.4
chr11	cg08079170	128180712	0.43586	0.740076	-0.304216	4.49117e-12	1.95694e-07	hypo	128178427	128182427	+	ENSG00000273415.1	lincRNA	RP11-702B10.2
chr11	cg08084339	131252699	0.509058	0.846628	-0.33757	5.45832e-12	2.37568e-07	hypo	131251422	131255422	+	ENSG00000231698.2	lincRNA	AP002856.5
chr10	cg08227353	101061913	0.323883	0.649404	-0.325521	2.92704e-12	1.27783e-07	hypo	101059005	101063005	-	ENSG00000273162.1	lincRNA	RP11-108L7.15
chr6	cg08542199	169799097	0.535398	0.877824	-0.342425	3.43823e-12	1.49972e-07	hypo	169796825	169800825	-	ENSG00000229214.1	lincRNA	LINC00242
chr16	cg08628911	1149592	0.419559	0.836922	-0.417363	2.824e-12	1.23301e-07	hypo	1146754	1150754	-	ENSG00000273551.1	lincRNA	RP11-616M22.11
chr13	cg08949329	110506572	0.468449	0.827977	-0.359528	6.16843e-10	2.59302e-05	hypo	110506179	110510179	-	ENSG00000232814.2	antisense	COL4A2-AS1
chr5	cg08951638	142326648	0.401071	0.71209	-0.311019	2.05747e-11	8.88231e-07	hypo	142323293	142327293	+	ENSG00000231185.5	antisense	AC005592.2
chr7	cg09169764	125264927	0.403614	0.830847	-0.427233	7.50537e-13	3.29058e-08	hypo	125262291	125266291	-	ENSG00000219445.2	lincRNA	RP11-3B12.3
chr8	cg09232555	11762357	0.275029	0.705342	-0.430313	2.23497e-09	9.27916e-05	hypo	11759256	11763256	+	ENSG00000255394.4	lincRNA	C8orf49
chr16	cg09354518	61917177	0.535945	0.865014	-0.329069	1.06226e-10	4.53276e-06	hypo	61916321	61920321	+	ENSG00000260115.1	antisense	CTC-420A11.2
chr7	cg09460345	54201965	0.52792	0.852375	-0.324456	9.77466e-11	4.17378e-06	hypo	54199224	54203224	+	ENSG00000280920.1	lincRNA	HPVC1
chr11	cg09528501	109038488	0.378585	0.697498	-0.318913	2.44343e-11	1.05339e-06	hypo	109035967	109039967	-	ENSG00000255528.1	lincRNA	RP11-25I9.2
chr10	cg09571345	26642997	0.161457	0.639276	-0.477819	1.12285e-12	4.91855e-08	hypo	26641228	26645228	+	ENSG00000234296.1	lincRNA	RP13-16H11.7
chr20	cg09742177	33217485	0.440485	0.774312	-0.333826	1.71571e-10	7.29366e-06	hypo	33215067	33219067	-	ENSG00000224876.1	antisense	RP11-49G10.3
chr2	cg09950920	207870216	0.542051	0.842898	-0.300847	1.63897e-09	6.82763e-05	hypo	207867915	207871915	-	ENSG00000225111.1	sense_intronic	AC083900.1
chr4	cg09975995	174978052	0.384153	0.782194	-0.398041	3.08855e-12	1.34806e-07	hypo	174977381	174981381	-	ENSG00000250431.1	antisense	RP13-577H12.2
chr4	cg09985615	57425138	0.363995	0.741118	-0.377122	1.32287e-12	5.79206e-08	hypo	57423872	57427872	+	ENSG00000248505.1	lincRNA	RP11-319E12.1
chr13	cg10059167	63737422	0.545833	0.900876	-0.355043	2.41095e-07	0.00951625	hypo	63736018	63740018	-	ENSG00000231061.1	antisense	LINC00395
chr12	cg10077746	89350011	0.116041	0.550127	-0.434086	1.16456e-12	5.10079e-08	hypo	89349015	89353015	+	ENSG00000274021.1	lincRNA	RP11-823E8.3
chr11	cg10090591	118999212	0.470875	0.887031	-0.416156	1.70541e-12	7.46049e-08	hypo	118996004	119000004	-	ENSG00000255121.2	lincRNA	RP11-110I1.12
chr1	cg10103000	187640146	0.41541	0.753433	-0.338023	2.4898e-09	0.000103277	hypo	187639226	187643226	+	ENSG00000230426.2	lincRNA	ERVMER61-1
chr1	cg10132010	56258522	0.536639	0.849807	-0.313168	7.11545e-11	3.04527e-06	hypo	56256571	56260571	-	ENSG00000260971.3	lincRNA	RP11-504A18.1
chr8	cg10262052	39913006	0.17687	0.561559	-0.384689	7.76641e-12	3.3735e-07	hypo	39912229	39916229	+	ENSG00000253838.1	sense_intronic	RP11-44K6.2
chr4	cg10322735	181159498	0.571309	0.882616	-0.311307	1.56066e-11	6.75046e-07	hypo	181157149	181161149	-	ENSG00000248197.1	lincRNA	LINC00290
chr20	cg10436333	63252504	0.232011	0.554415	-0.322405	5.26845e-12	2.29378e-07	hypo	63251978	63255978	+	ENSG00000275620.1	antisense	FLJ16779
chr5	cg10441379	73497868	0.329524	0.64841	-0.318886	4.06305e-09	0.000167747	hypo	73496293	73500293	-	ENSG00000272525.1	lincRNA	RP11-79P5.9
chr15	cg10671710	75235290	0.482987	0.792673	-0.309686	1.8235e-11	7.879e-07	hypo	75231951	75235951	-	ENSG00000260660.1	lincRNA	RP11-69H7.2
chr3	cg10674438	24104126	0.531845	0.844895	-0.313049	1.63309e-10	6.94602e-06	hypo	24101238	24105238	-	ENSG00000224074.3	lincRNA	LINC00691
chr7	cg10874111	159007057	0.503799	0.847169	-0.34337	1.86258e-10	7.91223e-06	hypo	159004522	159008522	+	ENSG00000231419.5	processed_transcript	LINC00689
chr2	cg10973622	86196151	0.264914	0.582025	-0.317111	2.12348e-10	9.01076e-06	hypo	86193590	86197590	+	ENSG00000273080.1	antisense	RP11-301O19.1
chr3	cg11001085	49902693	0.433453	0.77827	-0.344817	1.21309e-10	5.1719e-06	hypo	49901845	49905845	+	ENSG00000228008.1	antisense	CTD-2330K9.3
chr21	cg11056129	33170746	0.431744	0.748359	-0.316615	7.60877e-11	3.25473e-06	hypo	33168236	33172236	-	ENSG00000229086.3	lincRNA	LINC01548
chr5	cg11097249	167967014	0.473235	0.797039	-0.323804	2.24234e-11	9.67321e-07	hypo	167965086	167969086	-	ENSG00000253947.1	antisense	CTB-77H17.1
chr4	cg11141743	17187102	0.495802	0.822725	-0.326923	3.62001e-11	1.55628e-06	hypo	17184059	17188059	-	ENSG00000250819.1	lincRNA	RP11-576E20.1
chr12	cg11161597	132167928	0.377429	0.726857	-0.349429	2.10687e-07	0.00833057	hypo	132167823	132171823	+	ENSG00000276693.1	lincRNA	RP13-977J11.9
chr4	cg11164441	662311	0.441602	0.769519	-0.327917	1.25259e-12	5.48511e-08	hypo	659945	663945	-	ENSG00000272927.1	antisense	RP11-1191J2.5
chr2	cg11428546	100106648	0.438056	0.747446	-0.30939	4.00875e-11	1.72216e-06	hypo	100102919	100106919	+	ENSG00000230393.1	antisense	AC092667.2
chr14	cg11667061	101442684	0.388917	0.742741	-0.353824	5.51582e-10	2.32056e-05	hypo	101440076	101444076	+	ENSG00000259082.1	lincRNA	RP11-168L7.3
chr10	cg11671115	85576729	0.467496	0.822516	-0.355019	1.88755e-11	8.1531e-07	hypo	85575731	85579731	+	ENSG00000234942.2	antisense	GRID1-AS1
chr13	cg11754185	54133836	0.42374	0.802552	-0.378813	1.40786e-10	5.99511e-06	hypo	54130866	54134866	-	ENSG00000234787.6	lincRNA	LINC00458
chr14	cg12185873	105889963	0.293903	0.665799	-0.371896	9.41888e-12	4.08723e-07	hypo	105888084	105892084	+	ENSG00000244620.1	lincRNA	AL122127.25
chr11	cg12394201	43920868	0.270827	0.604549	-0.333722	3.5632e-12	1.55413e-07	hypo	43918944	43922944	-	ENSG00000244926.5	antisense	ALKBH3-AS1
chr11	cg12394201	43920868	0.270827	0.604549	-0.333722	3.5632e-12	1.55413e-07	hypo	43919059	43923059	+	ENSG00000254409.1	other	RP11-613D13.4
chr18	cg12412030	8406759	0.506169	0.830093	-0.323923	2.4906e-12	1.08799e-07	hypo	8404953	8408953	-	ENSG00000263970.1	antisense	RP11-789C17.5
chr5	cg12543918	38403855	0.358898	0.669634	-0.310736	5.45832e-12	2.37568e-07	hypo	38401413	38405413	-	ENSG00000248572.4	antisense	EGFLAM-AS2
chr4	cg12599765	111808546	0.462452	0.844364	-0.381913	3.00085e-11	1.29174e-06	hypo	111807694	111811694	-	ENSG00000248432.1	lincRNA	RP11-269F21.2
chr1	cg13052638	206504386	0.348575	0.737593	-0.389017	6.11705e-11	2.6203e-06	hypo	206501948	206505948	+	ENSG00000261000.1	lincRNA	RP11-534L20.5
chr15	cg13060434	25708960	0.467565	0.77557	-0.308004	2.57245e-11	1.10857e-06	hypo	25708869	25712869	-	ENSG00000274307.1	sense_intronic	RP11-345J18.2
chr14	cg13257690	101442415	0.386405	0.725172	-0.338767	1.27655e-09	5.33049e-05	hypo	101440076	101444076	+	ENSG00000259082.1	lincRNA	RP11-168L7.3
chr10	cg13269555	101062245	0.292075	0.667685	-0.37561	2.67607e-12	1.16872e-07	hypo	101059005	101063005	-	ENSG00000273162.1	lincRNA	RP11-108L7.15
chr13	cg13648345	102392880	0.56135	0.887921	-0.326572	1.50394e-10	6.40109e-06	hypo	102392519	102396519	-	ENSG00000243319.6	sense_intronic	FGF14-IT1
chr13	cg13648345	102392880	0.56135	0.887921	-0.326572	1.50394e-10	6.40109e-06	hypo	102392630	102396630	+	ENSG00000272143.1	lincRNA	FGF14-AS2
chr10	cg13805793	52756192	0.530762	0.845609	-0.314847	9.92699e-10	4.15544e-05	hypo	52753409	52757409	-	ENSG00000228651.1	antisense	RP11-556E13.1
chr13	cg13822911	106376925	0.511315	0.90746	-0.396145	3.05255e-11	1.31388e-06	hypo	106374563	106378563	+	ENSG00000233532.4	lincRNA	LINC00460
chr10	cg13951697	3538909	0.35793	0.702659	-0.344729	1.42593e-08	0.000581123	hypo	3535031	3539031	-	ENSG00000236892.1	lincRNA	RP11-482E14.2
chr14	cg14011368	95875201	0.444324	0.806699	-0.362376	1.25259e-12	5.48511e-08	hypo	95874392	95878392	+	ENSG00000250366.2	lincRNA	TUNAR
chr13	cg14094164	60916866	0.457263	0.822001	-0.364737	1.09815e-10	4.68449e-06	hypo	60915001	60919001	+	ENSG00000227510.3	lincRNA	LINC01442
chr5	cg14118267	17352354	0.567923	0.909827	-0.341904	9.41888e-12	4.08723e-07	hypo	17351910	17355910	+	ENSG00000248223.1	lincRNA	CTD-2139B15.2
chr13	cg14263972	26223972	0.506145	0.872795	-0.36665	1.70173e-11	7.3569e-07	hypo	26220191	26224191	+	ENSG00000277368.1	antisense	RP11-380N8.7
chr5	cg14277764	71375937	0.448101	0.751824	-0.303724	1.10231e-11	4.7795e-07	hypo	71372898	71376898	-	ENSG00000253985.1	lincRNA	RP11-136K7.3
chr10	cg14302224	103451223	0.160313	0.474057	-0.313743	1.9204e-11	8.29402e-07	hypo	103450846	103454846	+	ENSG00000234699.1	antisense	RP11-225H22.4
chr10	cg14302224	103451223	0.160313	0.474057	-0.313743	1.9204e-11	8.29402e-07	hypo	103448196	103452196	+	ENSG00000273485.1	antisense	RP11-225H22.7
chr7	cg14302471	159007086	0.616036	0.941961	-0.325926	3.48885e-09	0.000144274	hypo	159004522	159008522	+	ENSG00000231419.5	processed_transcript	LINC00689
chr7	cg14388864	78939924	0.496694	0.805518	-0.308824	8.05975e-08	0.00322124	hypo	78937850	78941850	+	ENSG00000251276.1	antisense	MAGI2-AS1
chr4	cg14547240	15427126	0.388905	0.786036	-0.397131	5.17597e-12	2.25367e-07	hypo	15425914	15429914	-	ENSG00000249252.4	antisense	RP11-665G4.1
chr8	cg14660676	125000192	0.286491	0.593732	-0.307241	2.82445e-08	0.00114153	hypo	124996198	125000198	-	ENSG00000253513.1	antisense	RP11-6D1.3
chr5	cg14735329	161688584	0.531687	0.860599	-0.328912	1.17353e-10	5.00393e-06	hypo	161687408	161691408	-	ENSG00000253403.1	antisense	RP11-348M17.2
chr1	cg14777634	57859323	0.538721	0.853258	-0.314537	7.31733e-09	0.00030023	hypo	57858532	57862532	+	ENSG00000226759.6	antisense	DAB1-AS1
chr2	cg14851140	143170334	0.540593	0.854799	-0.314206	1.9204e-11	8.29402e-07	hypo	143170172	143174172	-	ENSG00000257284.1	antisense	RP11-190J23.1
chr11	cg15056794	122116447	0.31244	0.797112	-0.484672	8.07753e-13	3.54103e-08	hypo	122114323	122118323	-	ENSG00000255248.5	other	RP11-166D19.1
chr2	cg15075241	10446926	0.397592	0.772639	-0.375048	6.99709e-11	2.99496e-06	hypo	10446694	10450694	+	ENSG00000257135.4	lincRNA	RP11-320M2.1
chr2	cg15300436	2318016	0.348048	0.824567	-0.476519	1.56066e-11	6.75046e-07	hypo	2317232	2321232	+	ENSG00000225619.1	antisense	MYT1L-AS1
chr10	cg15302379	101062091	0.424067	0.751342	-0.327275	2.35983e-12	1.03106e-07	hypo	101059005	101063005	-	ENSG00000273162.1	lincRNA	RP11-108L7.15
chr11	cg15357075	123454387	0.175737	0.537949	-0.362211	1.90083e-12	8.31233e-08	hypo	123452398	123456398	+	ENSG00000255414.1	lincRNA	LINC01059
chr11	cg15598802	122116495	0.495994	0.86312	-0.367126	1.63309e-10	6.94602e-06	hypo	122114323	122118323	-	ENSG00000255248.5	other	RP11-166D19.1
chr1	cg15642933	179588645	0.466859	0.767828	-0.30097	4.38365e-09	0.000180808	hypo	179588372	179592372	+	ENSG00000261060.1	other	RP11-545A16.4
chr15	cg15826426	96782531	0.443357	0.803721	-0.360364	1.61565e-11	6.98641e-07	hypo	96781312	96785312	-	ENSG00000259282.4	antisense	SPATA8-AS1
chr13	cg15950504	90493239	0.389654	0.757101	-0.367448	4.87418e-09	0.000200811	hypo	90491287	90495287	+	ENSG00000234384.1	lincRNA	LINC01049
chr11	cg15962313	126940504	0.379117	0.79794	-0.418823	1.18193e-11	5.12187e-07	hypo	126938659	126942659	-	ENSG00000254938.1	lincRNA	RP11-688I9.4
chr11	cg15962313	126940504	0.379117	0.79794	-0.418823	1.18193e-11	5.12187e-07	hypo	126938746	126942746	+	ENSG00000254960.2	antisense	KIRREL3-AS2
chr13	cg16041090	35697772	0.402028	0.734725	-0.332697	1.16151e-11	5.03386e-07	hypo	35695524	35699524	+	ENSG00000236036.1	lincRNA	LINC00445
chr8	cg16228380	125952307	0.502837	0.865991	-0.363153	6.99709e-11	2.99496e-06	hypo	125949249	125953249	-	ENSG00000245164.5	lincRNA	LINC00861
chr7	cg16357179	56495038	0.380964	0.693907	-0.312944	1.94442e-09	8.08528e-05	hypo	56491124	56495124	+	ENSG00000261275.1	lincRNA	RP11-760D2.11
chr1	cg16365424	234564890	0.420638	0.835166	-0.414529	4.03667e-12	1.7597e-07	hypo	234563298	234567298	+	ENSG00000230404.1	lincRNA	RP5-855F14.2
chr13	cg16522557	110506764	0.33226	0.700113	-0.367853	4.19875e-10	1.77086e-05	hypo	110506179	110510179	-	ENSG00000232814.2	antisense	COL4A2-AS1
chr17	cg16755500	29591320	0.254798	0.613134	-0.358336	6.72017e-08	0.00269163	hypo	29590241	29594241	-	ENSG00000264647.1	antisense	RP11-68I3.7
chr7	cg17067544	22725702	0.328228	0.63826	-0.310032	1.38464e-08	0.000564488	hypo	22725620	22729620	-	ENSG00000179428.2	antisense	AC073072.5
chr12	cg17157798	129110849	0.489044	0.796314	-0.30727	6.11705e-11	2.6203e-06	hypo	129107629	129111629	+	ENSG00000249196.5	antisense	RP11-669N7.2
chr1	cg17297305	185318016	0.194375	0.541288	-0.346914	4.43823e-11	1.90547e-06	hypo	185315779	185319779	+	ENSG00000273004.1	lincRNA	GS1-279B7.2
chr20	cg17308044	38435758	0.324257	0.642013	-0.317756	9.14431e-11	3.90709e-06	hypo	38433353	38437353	-	ENSG00000196756.10	processed_transcript	SNHG17
chr10	cg17487029	85199011	0.362913	0.768565	-0.405652	5.58874e-13	2.45122e-08	hypo	85195958	85199958	-	ENSG00000237267.1	lincRNA	LINC01519
chr5	cg17491560	6338416	0.572954	0.900436	-0.327482	1.08324e-11	4.69747e-07	hypo	6337884	6341884	-	ENSG00000250490.1	lincRNA	FLJ33360
chr10	cg17560832	128959072	0.457314	0.832477	-0.375162	7.10255e-13	3.11432e-08	hypo	128958062	128962062	-	ENSG00000232985.1	lincRNA	RP11-442O18.1
chr5	cg17567195	167951691	0.422015	0.732374	-0.310359	6.6801e-10	2.80638e-05	hypo	167951469	167955469	-	ENSG00000253660.1	antisense	CTC-353G13.1
chr12	cg17740822	89350832	0.18245	0.487065	-0.304615	8.41206e-11	3.5954e-06	hypo	89349015	89353015	+	ENSG00000274021.1	lincRNA	RP11-823E8.3
chr1	cg17824277	13511632	0.572238	0.888668	-0.31643	1.74421e-09	7.26148e-05	hypo	13511220	13515220	+	ENSG00000259961.1	antisense	RP4-597A16.2
chr7	cg17890940	1742710	0.201541	0.561045	-0.359504	1.97073e-12	8.61641e-08	hypo	1740291	1744291	-	ENSG00000236081.1	lincRNA	ELFN1-AS1
chr8	cg17891505	76405904	0.402084	0.764022	-0.361938	6.98852e-12	3.03777e-07	hypo	76401998	76405998	+	ENSG00000270866.1	lincRNA	RP11-706J10.2
chr8	cg17891505	76405904	0.402084	0.764022	-0.361938	6.98852e-12	3.03777e-07	hypo	76402058	76406058	+	ENSG00000271167.1	lincRNA	LINC01109
chr8	cg17891505	76405904	0.402084	0.764022	-0.361938	6.98852e-12	3.03777e-07	hypo	76404654	76408654	+	ENSG00000254300.1	lincRNA	LINC01111
chr1	cg17901584	54888033	0.355628	0.689491	-0.333863	1.18598e-12	5.19437e-08	hypo	54884875	54888875	+	ENSG00000242396.1	antisense	RP11-67L3.5
chr1	cg17901584	54888033	0.355628	0.689491	-0.333863	1.18598e-12	5.19437e-08	hypo	54885563	54889563	+	ENSG00000233203.5	antisense	RP11-67L3.4
chr19	cg17948136	23074517	0.45138	0.755024	-0.303644	9.75431e-12	4.2324e-07	hypo	23073201	23077201	+	ENSG00000267886.1	lincRNA	CTD-2291D10.4
chr22	cg17988310	39959728	0.186783	0.565756	-0.378973	2.12955e-11	9.19158e-07	hypo	39958397	39962397	+	ENSG00000225528.1	sense_intronic	RP3-370M22.8
chr7	cg18100127	130485923	0.421605	0.860298	-0.438693	1.01056e-10	4.31346e-06	hypo	130482392	130486392	-	ENSG00000259920.1	lincRNA	RP11-2E11.5
chr3	cg18292904	49902270	0.511027	0.950657	-0.439629	1.21309e-10	5.1719e-06	hypo	49901845	49905845	+	ENSG00000228008.1	antisense	CTD-2330K9.3
chr1	cg18411040	82986722	0.567563	0.889358	-0.321795	3.63141e-10	1.53383e-05	hypo	82984208	82988208	-	ENSG00000236268.4	lincRNA	LINC01361
chr8	cg18451766	103479926	0.454581	0.862467	-0.407886	1.50224e-12	6.5753e-08	hypo	103479619	103483619	-	ENSG00000271830.1	lincRNA	RP11-1C8.7
chr14	cg18497238	74616792	0.327359	0.69935	-0.371991	1.08261e-12	4.74292e-08	hypo	74614647	74618647	-	ENSG00000258976.1	lincRNA	CTD-2207P18.2
chr3	cg18706476	49902812	0.453821	0.79903	-0.345209	2.12348e-10	9.01076e-06	hypo	49901845	49905845	+	ENSG00000228008.1	antisense	CTD-2330K9.3
chr5	cg18855621	38404220	0.352402	0.6961	-0.343698	7.48239e-11	3.20119e-06	hypo	38401413	38405413	-	ENSG00000248572.4	antisense	EGFLAM-AS2
chr14	cg19009471	101442661	0.341459	0.64881	-0.307351	3.76531e-09	0.000155571	hypo	101440076	101444076	+	ENSG00000259082.1	lincRNA	RP11-168L7.3
chr2	cg19485911	219515820	0.396877	0.732964	-0.336087	1.14144e-11	4.94824e-07	hypo	219514877	219518877	-	ENSG00000227432.1	antisense	AC053503.11
chr8	cg19526685	125951263	0.141052	0.618912	-0.47786	1.14352e-12	5.00886e-08	hypo	125949249	125953249	-	ENSG00000245164.5	lincRNA	LINC00861
chr8	cg19678968	58272605	0.316981	0.641921	-0.324941	1.34714e-12	5.89807e-08	hypo	58270119	58274119	-	ENSG00000253281.5	processed_transcript	RP11-716D16.1
chr13	cg19735903	30978138	0.481874	0.868465	-0.386591	2.44624e-12	1.06869e-07	hypo	30975623	30979623	-	ENSG00000238185.1	antisense	RP11-252M21.6
chr6	cg19757131	148965194	0.571595	0.877785	-0.30619	1.12594e-09	4.70743e-05	hypo	148962684	148966684	-	ENSG00000227660.1	antisense	RP11-162J8.2
chr19	cg19772066	44449794	0.349063	0.8073	-0.458238	6.35952e-13	2.78897e-08	hypo	44446452	44450452	-	ENSG00000267188.1	processed_transcript	CTC-512J12.4
chr16	cg19791043	1066361	0.428541	0.777061	-0.34852	1.40643e-11	6.08732e-07	hypo	1063240	1067240	+	ENSG00000261720.1	lincRNA	RP11-161M6.5
chr8	cg19846154	73419877	0.303925	0.612855	-0.308931	4.33611e-10	1.82823e-05	hypo	73418004	73422004	+	ENSG00000253302.1	antisense	STAU2-AS1
chr8	cg20127859	143574101	0.331783	0.633402	-0.301619	3.20105e-12	1.39694e-07	hypo	143571490	143575490	+	ENSG00000255050.1	antisense	RP11-661A12.9
chr7	cg20380768	130485670	0.399133	0.765311	-0.366178	4.03667e-12	1.7597e-07	hypo	130482392	130486392	-	ENSG00000259920.1	lincRNA	RP11-2E11.5
chr6	cg20427318	134436625	0.367381	0.804463	-0.437082	1.33502e-11	5.78051e-07	hypo	134435716	134439716	+	ENSG00000236700.4	lincRNA	LINC01010
chr2	cg20536049	217281320	0.52847	0.836281	-0.30781	2.57245e-11	1.10857e-06	hypo	217280739	217284739	+	ENSG00000233143.1	lincRNA	DIRC3-AS1
chr11	cg20785459	5243925	0.430275	0.899112	-0.468837	4.39296e-13	1.92728e-08	hypo	5243547	5247547	-	ENSG00000260629.1	other	BGLT3
chr5	cg20954870	173643251	0.52151	0.883526	-0.362016	1.29903e-12	5.68778e-08	hypo	173640519	173644519	+	ENSG00000253959.1	lincRNA	CTB-43E15.1
chr8	cg20987283	134851071	0.336776	0.754396	-0.41762	3.85716e-13	1.69237e-08	hypo	134847935	134851935	+	ENSG00000251218.1	lincRNA	RP11-1057B8.2
chr2	cg21128568	215546604	0.499136	0.820836	-0.3217	8.00056e-11	3.4212e-06	hypo	215543526	215547526	-	ENSG00000234938.2	lincRNA	AC012668.1
chr13	cg21229079	110506467	0.560006	0.884704	-0.324698	3.05255e-11	1.31388e-06	hypo	110506179	110510179	-	ENSG00000232814.2	antisense	COL4A2-AS1
chr2	cg21241410	43040677	0.33822	0.655801	-0.317581	2.71226e-10	1.14835e-05	hypo	43037547	43041547	-	ENSG00000231826.4	lincRNA	AC016735.2
chr13	cg21442730	25180713	0.489468	0.825206	-0.335739	1.56413e-09	6.51978e-05	hypo	25178079	25182079	-	ENSG00000234056.1	lincRNA	LINC00463
chr13	cg21442730	25180713	0.489468	0.825206	-0.335739	1.56413e-09	6.51978e-05	hypo	25179441	25183441	+	ENSG00000238169.1	antisense	LINC01053
chr7	cg21462681	108884143	0.464052	0.905228	-0.441177	9.18356e-13	4.0246e-08	hypo	108882587	108886587	-	ENSG00000205174.4	lincRNA	C7orf66
chr11	cg21585162	128696492	0.441113	0.818137	-0.377023	3.93665e-10	1.66146e-05	hypo	128694023	128698023	-	ENSG00000254703.2	antisense	SENCR
chr13	cg21749794	114110735	0.364333	0.73681	-0.372477	1.30802e-07	0.00519819	hypo	114106820	114110820	-	ENSG00000232487.1	sense_intronic	RASA3-IT1
chr13	cg21784716	70106580	0.380959	0.719246	-0.338287	3.13915e-10	1.32739e-05	hypo	70105213	70109213	+	ENSG00000230223.5	antisense	ATXN8OS
chr3	cg21890423	55361531	0.260025	0.737845	-0.47782	4.73126e-13	2.07556e-08	hypo	55359829	55363829	-	ENSG00000242775.1	lincRNA	RP11-875H7.2
chr20	cg21983491	58818325	0.372327	0.699666	-0.327339	6.97305e-13	3.05768e-08	hypo	58815725	58819725	-	ENSG00000268649.3	lincRNA	RP4-806M20.4
chr7	cg22115706	130485878	0.480852	0.877165	-0.396313	2.70814e-11	1.16656e-06	hypo	130482392	130486392	-	ENSG00000259920.1	lincRNA	RP11-2E11.5
chr5	cg22203890	980593	0.405536	0.772444	-0.366907	4.66954e-11	2.00398e-06	hypo	977365	981365	+	ENSG00000250173.1	lincRNA	RP11-661C8.3
chr18	cg22208304	36188533	0.629662	0.957528	-0.327866	3.1586e-11	1.35921e-06	hypo	36185448	36189448	-	ENSG00000260552.1	antisense	RP11-49I11.1
chr18	cg22208304	36188533	0.629662	0.957528	-0.327866	3.1586e-11	1.35921e-06	hypo	36187824	36191824	+	ENSG00000274849.1	sense_intronic	RP11-49I11.4
chr2	cg22329743	207824050	0.540484	0.867945	-0.327461	1.2756e-12	5.58561e-08	hypo	207820769	207824769	-	ENSG00000244567.1	lincRNA	AC096772.6
chr8	cg22338798	129242299	0.441877	0.817639	-0.375762	1.26717e-11	5.48874e-07	hypo	129239250	129243250	-	ENSG00000250400.3	lincRNA	LINC00977
chr12	cg22512573	130044669	0.383644	0.782022	-0.398379	1.46842e-08	0.000598175	hypo	130042956	130046956	-	ENSG00000261650.1	lincRNA	RP11-474D1.4
chr12	cg22512573	130044669	0.383644	0.782022	-0.398379	1.46842e-08	0.000598175	hypo	130043057	130047057	-	ENSG00000214039.7	lincRNA	RP11-474D1.3
chr8	cg22565623	58272866	0.543928	0.898032	-0.354104	3.55891e-11	1.5303e-06	hypo	58270119	58274119	-	ENSG00000253281.5	processed_transcript	RP11-716D16.1
chr12	cg22686718	126725379	0.471767	0.775897	-0.30413	8.04409e-12	3.49347e-07	hypo	126724270	126728270	+	ENSG00000189238.5	lincRNA	LINC00943
chr8	cg23089445	66192005	0.262346	0.565501	-0.303154	1.76158e-11	7.61286e-07	hypo	66190093	66194093	+	ENSG00000253138.4	lincRNA	LINC00967
chr15	cg23154781	80341853	0.415692	0.734305	-0.318613	8.93682e-12	3.8792e-07	hypo	80339805	80343805	-	ENSG00000259361.4	lincRNA	LINC00927
chr14	cg23159678	26593963	0.471119	0.860635	-0.389516	1.85526e-11	8.01509e-07	hypo	26592517	26596517	-	ENSG00000262119.1	sense_intronic	RP11-483C6.1
chr10	cg23261919	133259456	0.179989	0.561083	-0.381094	1.14144e-11	4.94824e-07	hypo	133255551	133259551	-	ENSG00000273980.1	lincRNA	RP13-49I15.6
chr3	cg23350385	46406643	0.332635	0.665821	-0.333186	3.80953e-11	1.63711e-06	hypo	46405059	46409059	-	ENSG00000223552.1	antisense	RP11-24F11.2
chr3	cg23437479	49902920	0.397503	0.748767	-0.351264	6.11705e-11	2.6203e-06	hypo	49901845	49905845	+	ENSG00000228008.1	antisense	CTD-2330K9.3
chr6	cg23581088	3911926	0.317552	0.754038	-0.436486	8.53454e-13	3.74052e-08	hypo	3909979	3913979	-	ENSG00000260604.2	lincRNA	RP1-140K8.5
chr10	cg23610154	10953097	0.431819	0.79105	-0.359231	6.7466e-12	2.93322e-07	hypo	10950234	10954234	-	ENSG00000229240.6	processed_transcript	LINC00710
chr10	cg23741759	85199290	0.485601	0.8284	-0.342799	3.68214e-11	1.58291e-06	hypo	85195958	85199958	-	ENSG00000237267.1	lincRNA	LINC01519
chr15	cg23745947	93421813	0.516503	0.865716	-0.349213	9.25543e-12	4.01676e-07	hypo	93420576	93424576	-	ENSG00000258909.1	lincRNA	RP11-164C12.2
chr1	cg23917513	165212307	0.352839	0.685953	-0.333114	1.10988e-08	0.000453519	hypo	165208627	165212627	+	ENSG00000224702.1	antisense	RP11-38C18.2
chr1	cg24250684	219555688	0.439504	0.744671	-0.305167	1.19894e-09	5.00977e-05	hypo	219555192	219559192	+	ENSG00000238232.1	lincRNA	RP11-95P13.2
chr1	cg24312105	234216859	0.334963	0.794758	-0.459795	1.14144e-11	4.94824e-07	hypo	234213088	234217088	-	ENSG00000233332.1	antisense	RP4-799P18.2
chr2	cg24536827	145601866	0.352159	0.675597	-0.323438	4.36365e-11	1.87362e-06	hypo	145601423	145605423	-	ENSG00000226218.1	lincRNA	AC079163.1
chr8	cg24788090	73420580	0.365185	0.694107	-0.328922	1.50749e-11	6.52186e-07	hypo	73418004	73422004	+	ENSG00000253302.1	antisense	STAU2-AS1
chr1	cg24846807	74577382	0.471138	0.819158	-0.34802	1.67255e-11	7.23142e-07	hypo	74575430	74579430	+	ENSG00000234497.4	antisense	ERICH3-AS1
chr12	cg24849956	102822723	0.498387	0.813366	-0.314979	7.11904e-10	2.98886e-05	hypo	102822399	102826399	-	ENSG00000258169.1	lincRNA	LINC00485
chr2	cg24871482	100208200	0.490355	0.84884	-0.358486	9.77466e-11	4.17378e-06	hypo	100206254	100210254	+	ENSG00000232084.4	lincRNA	LINC01104
chr5	cg25077558	157564502	0.476996	0.810835	-0.333839	1.89339e-10	8.0418e-06	hypo	157563964	157567964	+	ENSG00000253519.1	antisense	AC106801.1
chr8	cg25188398	135233624	0.386354	0.711876	-0.325521	3.14431e-12	1.3723e-07	hypo	135232131	135236131	+	ENSG00000254083.4	lincRNA	RP11-452N4.1
chr10	cg25278353	89958058	0.453802	0.788127	-0.334325	1.90083e-12	8.31233e-08	hypo	89955373	89959373	-	ENSG00000226159.1	lincRNA	LINC01375
chr8	cg25538571	48590150	0.360137	0.669144	-0.309007	1.08324e-11	4.69747e-07	hypo	48588401	48592401	+	ENSG00000233858.4	lincRNA	AC026904.1
chr7	cg25593309	155961936	0.279638	0.631993	-0.352355	7.9306e-13	3.4767e-08	hypo	155960632	155964632	+	ENSG00000204876.4	lincRNA	AC021218.2
chr15	cg25668093	94856050	0.514481	0.820815	-0.306333	1.01014e-11	4.38241e-07	hypo	94855011	94859011	-	ENSG00000270017.1	lincRNA	CTD-2576F9.2
chr6	cg25670061	163191864	0.426562	0.840795	-0.414232	7.10255e-13	3.11432e-08	hypo	163190002	163194002	-	ENSG00000225683.4	antisense	RP1-301L19.1
chr1	cg25733599	209427593	0.386901	0.744158	-0.357257	1.83337e-12	8.01841e-08	hypo	209426820	209430820	+	ENSG00000230937.8	processed_transcript	MIR205HG
chr6	cg26078976	149243132	0.448614	0.763838	-0.315224	8.37946e-13	3.67297e-08	hypo	149242001	149246001	-	ENSG00000225924.1	antisense	RP1-111D6.2
chr14	cg26342676	37170552	0.521538	0.871322	-0.349783	3.81166e-10	1.60951e-05	hypo	37169888	37173888	+	ENSG00000258708.1	antisense	SLC25A21-AS1
chr1	cg26360953	6724689	0.420093	0.851286	-0.431194	9.88095e-13	4.32954e-08	hypo	6722637	6726637	+	ENSG00000228750.4	lincRNA	RP11-242F24.1
chr12	cg26430081	130044849	0.334113	0.66648	-0.332367	1.12642e-08	0.000460197	hypo	130042956	130046956	-	ENSG00000261650.1	lincRNA	RP11-474D1.4
chr12	cg26430081	130044849	0.334113	0.66648	-0.332367	1.12642e-08	0.000460197	hypo	130043057	130047057	-	ENSG00000214039.7	lincRNA	RP11-474D1.3
chr15	cg26432539	96783663	0.443621	0.772556	-0.328935	5.75575e-12	2.5045e-07	hypo	96781312	96785312	-	ENSG00000259282.4	antisense	SPATA8-AS1
chr16	cg26437009	73232543	0.355455	0.670058	-0.314603	3.4494e-13	1.51356e-08	hypo	73230055	73234055	+	ENSG00000261227.2	lincRNA	AC140912.1
chr12	cg26787915	54543056	0.613719	0.922976	-0.309257	3.51589e-10	1.48543e-05	hypo	54542105	54546105	-	ENSG00000257824.1	antisense	RP11-1049A21.2
chr10	cg26803268	18260607	0.304358	0.654013	-0.349654	4.5918e-08	0.00184682	hypo	18259194	18263194	-	ENSG00000235020.3	processed_transcript	RP11-109I13.2
chr11	cg26824847	132858193	0.350533	0.699785	-0.349253	1.18193e-11	5.12187e-07	hypo	132858077	132862077	-	ENSG00000255371.1	sense_intronic	OPCML-IT2
chr4	cg26854559	20391681	0.530795	0.860561	-0.329766	7.00674e-10	2.94206e-05	hypo	20390189	20394189	+	ENSG00000248228.1	sense_intronic	SLIT2-IT1
chr7	cg26904169	90210551	0.501514	0.809822	-0.308307	3.33256e-09	0.000137868	hypo	90209635	90213635	-	ENSG00000227646.6	processed_transcript	STEAP2-AS1
chr12	cg26936219	29390656	0.420285	0.726275	-0.30599	2.45975e-10	1.04234e-05	hypo	29387294	29391294	+	ENSG00000257599.1	antisense	OVCH1-AS1
chr2	cg27282397	20593706	0.43967	0.765917	-0.326246	1.33502e-11	5.78051e-07	hypo	20590548	20594548	-	ENSG00000231948.2	sense_intronic	HS1BP3-IT1
chr16	cg27353640	63728978	0.533122	0.841668	-0.308547	1.14319e-08	0.000466948	hypo	63728277	63732277	+	ENSG00000261014.1	lincRNA	RP11-370P15.2
chr12	cg27365701	89350373	0.232583	0.769624	-0.537041	6.17715e-12	2.68675e-07	hypo	89349015	89353015	+	ENSG00000274021.1	lincRNA	RP11-823E8.3
chr3	cg27409991	142959018	0.456885	0.7754	-0.318515	1.19315e-10	5.08724e-06	hypo	142958650	142962650	+	ENSG00000241570.7	antisense	PAQR9-AS1
chr1	cg27518240	221337012	0.40007	0.780094	-0.380023	3.57319e-10	1.50935e-05	hypo	221334296	221338296	-	ENSG00000234754.1	lincRNA	C1orf140
