# Supplementary material for: Drug Response Associated With and Prognostic lncRNAs Mediated by DNA Methylation and Transcription Factors in Colon Cancer
Source: Front Genet. 2020 Nov 4;11:554833. doi: 10.3389/fgene.2020.554833 (PMC7673839; doi:10.3389/fgene.2020.554833)
Supplement: Supplementary file 3 [file Table_2.XLSX]

## Sheet: Sheet1
ID	drug	type
C2BBE1_LARGE_INTESTINE	AEW541	sensitive
CCK81_LARGE_INTESTINE	AEW541	sensitive
COLO201_LARGE_INTESTINE	AEW541	sensitive
COLO320_LARGE_INTESTINE	AEW541	sensitive
HCC56_LARGE_INTESTINE	AEW541	sensitive
HCT15_LARGE_INTESTINE	AEW541	sensitive
HT29_LARGE_INTESTINE	AEW541	sensitive
LS123_LARGE_INTESTINE	AEW541	sensitive
SKCO1_LARGE_INTESTINE	AEW541	sensitive
SW1417_LARGE_INTESTINE	AEW541	sensitive
SW403_LARGE_INTESTINE	AEW541	sensitive
SW48_LARGE_INTESTINE	AEW541	sensitive
SW480_LARGE_INTESTINE	AEW541	sensitive
SW620_LARGE_INTESTINE	AEW541	sensitive
T84_LARGE_INTESTINE	AEW541	sensitive
C2BBE1_LARGE_INTESTINE	AEW541	resistant
CCK81_LARGE_INTESTINE	AEW541	resistant
COLO201_LARGE_INTESTINE	AEW541	resistant
COLO320_LARGE_INTESTINE	AEW541	resistant
HCC56_LARGE_INTESTINE	AEW541	resistant
HCT15_LARGE_INTESTINE	AEW541	resistant
HT29_LARGE_INTESTINE	AEW541	resistant
LS123_LARGE_INTESTINE	AEW541	resistant
SKCO1_LARGE_INTESTINE	AEW541	resistant
SW1417_LARGE_INTESTINE	AEW541	resistant
SW403_LARGE_INTESTINE	AEW541	resistant
SW48_LARGE_INTESTINE	AEW541	resistant
SW480_LARGE_INTESTINE	AEW541	resistant
SW620_LARGE_INTESTINE	AEW541	resistant
T84_LARGE_INTESTINE	AEW541	resistant
C2BBE1_LARGE_INTESTINE	AZD0530	sensitive
CCK81_LARGE_INTESTINE	AZD0530	sensitive
COLO201_LARGE_INTESTINE	AZD0530	sensitive
COLO320_LARGE_INTESTINE	AZD0530	sensitive
HCC56_LARGE_INTESTINE	AZD0530	sensitive
HCT15_LARGE_INTESTINE	AZD0530	sensitive
HT29_LARGE_INTESTINE	AZD0530	sensitive
LS123_LARGE_INTESTINE	AZD0530	sensitive
SKCO1_LARGE_INTESTINE	AZD0530	sensitive
SW1417_LARGE_INTESTINE	AZD0530	sensitive
SW403_LARGE_INTESTINE	AZD0530	sensitive
SW48_LARGE_INTESTINE	AZD0530	sensitive
SW480_LARGE_INTESTINE	AZD0530	sensitive
SW620_LARGE_INTESTINE	AZD0530	sensitive
T84_LARGE_INTESTINE	AZD0530	sensitive
C2BBE1_LARGE_INTESTINE	AZD0530	resistant
CCK81_LARGE_INTESTINE	AZD0530	resistant
COLO201_LARGE_INTESTINE	AZD0530	resistant
COLO320_LARGE_INTESTINE	AZD0530	resistant
HCC56_LARGE_INTESTINE	AZD0530	resistant
HCT15_LARGE_INTESTINE	AZD0530	resistant
HT29_LARGE_INTESTINE	AZD0530	resistant
LS123_LARGE_INTESTINE	AZD0530	resistant
SKCO1_LARGE_INTESTINE	AZD0530	resistant
SW1417_LARGE_INTESTINE	AZD0530	resistant
SW403_LARGE_INTESTINE	AZD0530	resistant
SW48_LARGE_INTESTINE	AZD0530	resistant
SW480_LARGE_INTESTINE	AZD0530	resistant
SW620_LARGE_INTESTINE	AZD0530	resistant
T84_LARGE_INTESTINE	AZD0530	resistant
C2BBE1_LARGE_INTESTINE	AZD6244	sensitive
CCK81_LARGE_INTESTINE	AZD6244	sensitive
COLO201_LARGE_INTESTINE	AZD6244	sensitive
COLO320_LARGE_INTESTINE	AZD6244	sensitive
HCC56_LARGE_INTESTINE	AZD6244	sensitive
HCT15_LARGE_INTESTINE	AZD6244	sensitive
HT29_LARGE_INTESTINE	AZD6244	sensitive
LS123_LARGE_INTESTINE	AZD6244	sensitive
SKCO1_LARGE_INTESTINE	AZD6244	sensitive
SW1417_LARGE_INTESTINE	AZD6244	sensitive
SW403_LARGE_INTESTINE	AZD6244	sensitive
SW48_LARGE_INTESTINE	AZD6244	sensitive
SW480_LARGE_INTESTINE	AZD6244	sensitive
SW620_LARGE_INTESTINE	AZD6244	sensitive
T84_LARGE_INTESTINE	AZD6244	sensitive
C2BBE1_LARGE_INTESTINE	AZD6244	resistant
CCK81_LARGE_INTESTINE	AZD6244	resistant
COLO201_LARGE_INTESTINE	AZD6244	resistant
COLO320_LARGE_INTESTINE	AZD6244	resistant
HCC56_LARGE_INTESTINE	AZD6244	resistant
HCT15_LARGE_INTESTINE	AZD6244	resistant
HT29_LARGE_INTESTINE	AZD6244	resistant
LS123_LARGE_INTESTINE	AZD6244	resistant
SKCO1_LARGE_INTESTINE	AZD6244	resistant
SW1417_LARGE_INTESTINE	AZD6244	resistant
SW403_LARGE_INTESTINE	AZD6244	resistant
SW48_LARGE_INTESTINE	AZD6244	resistant
SW480_LARGE_INTESTINE	AZD6244	resistant
SW620_LARGE_INTESTINE	AZD6244	resistant
T84_LARGE_INTESTINE	AZD6244	resistant
C2BBE1_LARGE_INTESTINE	Erlotinib	sensitive
CCK81_LARGE_INTESTINE	Erlotinib	sensitive
COLO201_LARGE_INTESTINE	Erlotinib	sensitive
COLO320_LARGE_INTESTINE	Erlotinib	sensitive
HCC56_LARGE_INTESTINE	Erlotinib	sensitive
HCT15_LARGE_INTESTINE	Erlotinib	sensitive
HT29_LARGE_INTESTINE	Erlotinib	sensitive
LS123_LARGE_INTESTINE	Erlotinib	sensitive
SKCO1_LARGE_INTESTINE	Erlotinib	sensitive
SW1417_LARGE_INTESTINE	Erlotinib	sensitive
SW403_LARGE_INTESTINE	Erlotinib	sensitive
SW48_LARGE_INTESTINE	Erlotinib	sensitive
SW480_LARGE_INTESTINE	Erlotinib	sensitive
SW620_LARGE_INTESTINE	Erlotinib	sensitive
T84_LARGE_INTESTINE	Erlotinib	sensitive
C2BBE1_LARGE_INTESTINE	Erlotinib	resistant
CCK81_LARGE_INTESTINE	Erlotinib	resistant
COLO201_LARGE_INTESTINE	Erlotinib	resistant
COLO320_LARGE_INTESTINE	Erlotinib	resistant
HCC56_LARGE_INTESTINE	Erlotinib	resistant
HCT15_LARGE_INTESTINE	Erlotinib	resistant
HT29_LARGE_INTESTINE	Erlotinib	resistant
LS123_LARGE_INTESTINE	Erlotinib	resistant
SKCO1_LARGE_INTESTINE	Erlotinib	resistant
SW1417_LARGE_INTESTINE	Erlotinib	resistant
SW403_LARGE_INTESTINE	Erlotinib	resistant
SW48_LARGE_INTESTINE	Erlotinib	resistant
SW480_LARGE_INTESTINE	Erlotinib	resistant
SW620_LARGE_INTESTINE	Erlotinib	resistant
T84_LARGE_INTESTINE	Erlotinib	resistant
C2BBE1_LARGE_INTESTINE	Lapatinib	sensitive
CCK81_LARGE_INTESTINE	Lapatinib	sensitive
COLO201_LARGE_INTESTINE	Lapatinib	sensitive
COLO320_LARGE_INTESTINE	Lapatinib	sensitive
HCC56_LARGE_INTESTINE	Lapatinib	sensitive
HCT15_LARGE_INTESTINE	Lapatinib	sensitive
HT29_LARGE_INTESTINE	Lapatinib	sensitive
LS123_LARGE_INTESTINE	Lapatinib	sensitive
SKCO1_LARGE_INTESTINE	Lapatinib	sensitive
SW1417_LARGE_INTESTINE	Lapatinib	sensitive
SW403_LARGE_INTESTINE	Lapatinib	sensitive
SW48_LARGE_INTESTINE	Lapatinib	sensitive
SW480_LARGE_INTESTINE	Lapatinib	sensitive
SW620_LARGE_INTESTINE	Lapatinib	sensitive
T84_LARGE_INTESTINE	Lapatinib	sensitive
C2BBE1_LARGE_INTESTINE	Lapatinib	resistant
CCK81_LARGE_INTESTINE	Lapatinib	resistant
COLO201_LARGE_INTESTINE	Lapatinib	resistant
COLO320_LARGE_INTESTINE	Lapatinib	resistant
HCC56_LARGE_INTESTINE	Lapatinib	resistant
HCT15_LARGE_INTESTINE	Lapatinib	resistant
HT29_LARGE_INTESTINE	Lapatinib	resistant
LS123_LARGE_INTESTINE	Lapatinib	resistant
SKCO1_LARGE_INTESTINE	Lapatinib	resistant
SW1417_LARGE_INTESTINE	Lapatinib	resistant
SW403_LARGE_INTESTINE	Lapatinib	resistant
SW48_LARGE_INTESTINE	Lapatinib	resistant
SW480_LARGE_INTESTINE	Lapatinib	resistant
SW620_LARGE_INTESTINE	Lapatinib	resistant
T84_LARGE_INTESTINE	Lapatinib	resistant
C2BBE1_LARGE_INTESTINE	LBW242	sensitive
CCK81_LARGE_INTESTINE	LBW242	sensitive
COLO201_LARGE_INTESTINE	LBW242	sensitive
COLO320_LARGE_INTESTINE	LBW242	sensitive
HCC56_LARGE_INTESTINE	LBW242	sensitive
HCT15_LARGE_INTESTINE	LBW242	sensitive
HT29_LARGE_INTESTINE	LBW242	sensitive
LS123_LARGE_INTESTINE	LBW242	sensitive
SKCO1_LARGE_INTESTINE	LBW242	sensitive
SW1417_LARGE_INTESTINE	LBW242	sensitive
SW403_LARGE_INTESTINE	LBW242	sensitive
SW48_LARGE_INTESTINE	LBW242	sensitive
SW480_LARGE_INTESTINE	LBW242	sensitive
SW620_LARGE_INTESTINE	LBW242	sensitive
T84_LARGE_INTESTINE	LBW242	sensitive
C2BBE1_LARGE_INTESTINE	LBW242	resistant
CCK81_LARGE_INTESTINE	LBW242	resistant
COLO201_LARGE_INTESTINE	LBW242	resistant
COLO320_LARGE_INTESTINE	LBW242	resistant
HCC56_LARGE_INTESTINE	LBW242	resistant
HCT15_LARGE_INTESTINE	LBW242	resistant
HT29_LARGE_INTESTINE	LBW242	resistant
LS123_LARGE_INTESTINE	LBW242	resistant
SKCO1_LARGE_INTESTINE	LBW242	resistant
SW1417_LARGE_INTESTINE	LBW242	resistant
SW403_LARGE_INTESTINE	LBW242	resistant
SW48_LARGE_INTESTINE	LBW242	resistant
SW480_LARGE_INTESTINE	LBW242	resistant
SW620_LARGE_INTESTINE	LBW242	resistant
T84_LARGE_INTESTINE	LBW242	resistant
C2BBE1_LARGE_INTESTINE	Nutlin-3	sensitive
CCK81_LARGE_INTESTINE	Nutlin-3	sensitive
COLO201_LARGE_INTESTINE	Nutlin-3	sensitive
COLO320_LARGE_INTESTINE	Nutlin-3	sensitive
HCC56_LARGE_INTESTINE	Nutlin-3	sensitive
HCT15_LARGE_INTESTINE	Nutlin-3	sensitive
HT29_LARGE_INTESTINE	Nutlin-3	sensitive
LS123_LARGE_INTESTINE	Nutlin-3	sensitive
SKCO1_LARGE_INTESTINE	Nutlin-3	sensitive
SW1417_LARGE_INTESTINE	Nutlin-3	sensitive
SW403_LARGE_INTESTINE	Nutlin-3	sensitive
SW48_LARGE_INTESTINE	Nutlin-3	sensitive
SW480_LARGE_INTESTINE	Nutlin-3	sensitive
SW620_LARGE_INTESTINE	Nutlin-3	sensitive
T84_LARGE_INTESTINE	Nutlin-3	sensitive
C2BBE1_LARGE_INTESTINE	Nutlin-3	resistant
CCK81_LARGE_INTESTINE	Nutlin-3	resistant
COLO201_LARGE_INTESTINE	Nutlin-3	resistant
COLO320_LARGE_INTESTINE	Nutlin-3	resistant
HCC56_LARGE_INTESTINE	Nutlin-3	resistant
HCT15_LARGE_INTESTINE	Nutlin-3	resistant
HT29_LARGE_INTESTINE	Nutlin-3	resistant
LS123_LARGE_INTESTINE	Nutlin-3	resistant
SKCO1_LARGE_INTESTINE	Nutlin-3	resistant
SW1417_LARGE_INTESTINE	Nutlin-3	resistant
SW403_LARGE_INTESTINE	Nutlin-3	resistant
SW48_LARGE_INTESTINE	Nutlin-3	resistant
SW480_LARGE_INTESTINE	Nutlin-3	resistant
SW620_LARGE_INTESTINE	Nutlin-3	resistant
T84_LARGE_INTESTINE	Nutlin-3	resistant
C2BBE1_LARGE_INTESTINE	Paclitaxel	sensitive
CCK81_LARGE_INTESTINE	Paclitaxel	sensitive
COLO201_LARGE_INTESTINE	Paclitaxel	sensitive
COLO320_LARGE_INTESTINE	Paclitaxel	sensitive
HCC56_LARGE_INTESTINE	Paclitaxel	sensitive
HCT15_LARGE_INTESTINE	Paclitaxel	sensitive
HT29_LARGE_INTESTINE	Paclitaxel	sensitive
LS123_LARGE_INTESTINE	Paclitaxel	sensitive
SKCO1_LARGE_INTESTINE	Paclitaxel	sensitive
SW1417_LARGE_INTESTINE	Paclitaxel	sensitive
SW403_LARGE_INTESTINE	Paclitaxel	sensitive
SW48_LARGE_INTESTINE	Paclitaxel	sensitive
SW480_LARGE_INTESTINE	Paclitaxel	sensitive
SW620_LARGE_INTESTINE	Paclitaxel	sensitive
T84_LARGE_INTESTINE	Paclitaxel	sensitive
C2BBE1_LARGE_INTESTINE	Paclitaxel	resistant
CCK81_LARGE_INTESTINE	Paclitaxel	resistant
COLO201_LARGE_INTESTINE	Paclitaxel	resistant
COLO320_LARGE_INTESTINE	Paclitaxel	resistant
HCC56_LARGE_INTESTINE	Paclitaxel	resistant
HCT15_LARGE_INTESTINE	Paclitaxel	resistant
HT29_LARGE_INTESTINE	Paclitaxel	resistant
LS123_LARGE_INTESTINE	Paclitaxel	resistant
SKCO1_LARGE_INTESTINE	Paclitaxel	resistant
SW1417_LARGE_INTESTINE	Paclitaxel	resistant
SW403_LARGE_INTESTINE	Paclitaxel	resistant
SW48_LARGE_INTESTINE	Paclitaxel	resistant
SW480_LARGE_INTESTINE	Paclitaxel	resistant
SW620_LARGE_INTESTINE	Paclitaxel	resistant
T84_LARGE_INTESTINE	Paclitaxel	resistant
C2BBE1_LARGE_INTESTINE	Panobinostat	sensitive
CCK81_LARGE_INTESTINE	Panobinostat	sensitive
COLO201_LARGE_INTESTINE	Panobinostat	sensitive
COLO320_LARGE_INTESTINE	Panobinostat	sensitive
HCC56_LARGE_INTESTINE	Panobinostat	sensitive
HCT15_LARGE_INTESTINE	Panobinostat	sensitive
HT29_LARGE_INTESTINE	Panobinostat	sensitive
LS123_LARGE_INTESTINE	Panobinostat	sensitive
SKCO1_LARGE_INTESTINE	Panobinostat	sensitive
SW1417_LARGE_INTESTINE	Panobinostat	sensitive
SW403_LARGE_INTESTINE	Panobinostat	sensitive
SW48_LARGE_INTESTINE	Panobinostat	sensitive
SW480_LARGE_INTESTINE	Panobinostat	sensitive
SW620_LARGE_INTESTINE	Panobinostat	sensitive
T84_LARGE_INTESTINE	Panobinostat	sensitive
C2BBE1_LARGE_INTESTINE	Panobinostat	resistant
CCK81_LARGE_INTESTINE	Panobinostat	resistant
COLO201_LARGE_INTESTINE	Panobinostat	resistant
COLO320_LARGE_INTESTINE	Panobinostat	resistant
HCC56_LARGE_INTESTINE	Panobinostat	resistant
HCT15_LARGE_INTESTINE	Panobinostat	resistant
HT29_LARGE_INTESTINE	Panobinostat	resistant
LS123_LARGE_INTESTINE	Panobinostat	resistant
SKCO1_LARGE_INTESTINE	Panobinostat	resistant
SW1417_LARGE_INTESTINE	Panobinostat	resistant
SW403_LARGE_INTESTINE	Panobinostat	resistant
SW48_LARGE_INTESTINE	Panobinostat	resistant
SW480_LARGE_INTESTINE	Panobinostat	resistant
SW620_LARGE_INTESTINE	Panobinostat	resistant
T84_LARGE_INTESTINE	Panobinostat	resistant
C2BBE1_LARGE_INTESTINE	PD-0325901	sensitive
CCK81_LARGE_INTESTINE	PD-0325901	sensitive
COLO201_LARGE_INTESTINE	PD-0325901	sensitive
COLO320_LARGE_INTESTINE	PD-0325901	sensitive
HCC56_LARGE_INTESTINE	PD-0325901	sensitive
HCT15_LARGE_INTESTINE	PD-0325901	sensitive
HT29_LARGE_INTESTINE	PD-0325901	sensitive
LS123_LARGE_INTESTINE	PD-0325901	sensitive
SKCO1_LARGE_INTESTINE	PD-0325901	sensitive
SW1417_LARGE_INTESTINE	PD-0325901	sensitive
SW403_LARGE_INTESTINE	PD-0325901	sensitive
SW48_LARGE_INTESTINE	PD-0325901	sensitive
SW480_LARGE_INTESTINE	PD-0325901	sensitive
SW620_LARGE_INTESTINE	PD-0325901	sensitive
T84_LARGE_INTESTINE	PD-0325901	sensitive
C2BBE1_LARGE_INTESTINE	PD-0325901	resistant
CCK81_LARGE_INTESTINE	PD-0325901	resistant
COLO201_LARGE_INTESTINE	PD-0325901	resistant
COLO320_LARGE_INTESTINE	PD-0325901	resistant
HCC56_LARGE_INTESTINE	PD-0325901	resistant
HCT15_LARGE_INTESTINE	PD-0325901	resistant
HT29_LARGE_INTESTINE	PD-0325901	resistant
LS123_LARGE_INTESTINE	PD-0325901	resistant
SKCO1_LARGE_INTESTINE	PD-0325901	resistant
SW1417_LARGE_INTESTINE	PD-0325901	resistant
SW403_LARGE_INTESTINE	PD-0325901	resistant
SW48_LARGE_INTESTINE	PD-0325901	resistant
SW480_LARGE_INTESTINE	PD-0325901	resistant
SW620_LARGE_INTESTINE	PD-0325901	resistant
T84_LARGE_INTESTINE	PD-0325901	resistant
C2BBE1_LARGE_INTESTINE	PF2341066	resistant
CCK81_LARGE_INTESTINE	PF2341066	resistant
COLO201_LARGE_INTESTINE	PF2341066	resistant
COLO320_LARGE_INTESTINE	PF2341066	resistant
HCC56_LARGE_INTESTINE	PF2341066	resistant
HCT15_LARGE_INTESTINE	PF2341066	resistant
HT29_LARGE_INTESTINE	PF2341066	resistant
LS123_LARGE_INTESTINE	PF2341066	resistant
SKCO1_LARGE_INTESTINE	PF2341066	resistant
SW1417_LARGE_INTESTINE	PF2341066	resistant
SW403_LARGE_INTESTINE	PF2341066	resistant
SW48_LARGE_INTESTINE	PF2341066	resistant
SW480_LARGE_INTESTINE	PF2341066	resistant
SW620_LARGE_INTESTINE	PF2341066	resistant
T84_LARGE_INTESTINE	PF2341066	resistant
C2BBE1_LARGE_INTESTINE	PHA-665752	sensitive
CCK81_LARGE_INTESTINE	PHA-665752	sensitive
COLO201_LARGE_INTESTINE	PHA-665752	sensitive
COLO320_LARGE_INTESTINE	PHA-665752	sensitive
HCC56_LARGE_INTESTINE	PHA-665752	sensitive
HCT15_LARGE_INTESTINE	PHA-665752	sensitive
HT29_LARGE_INTESTINE	PHA-665752	sensitive
LS123_LARGE_INTESTINE	PHA-665752	sensitive
SKCO1_LARGE_INTESTINE	PHA-665752	sensitive
SW1417_LARGE_INTESTINE	PHA-665752	sensitive
SW403_LARGE_INTESTINE	PHA-665752	sensitive
SW48_LARGE_INTESTINE	PHA-665752	sensitive
SW480_LARGE_INTESTINE	PHA-665752	sensitive
SW620_LARGE_INTESTINE	PHA-665752	sensitive
T84_LARGE_INTESTINE	PHA-665752	sensitive
C2BBE1_LARGE_INTESTINE	PHA-665752	resistant
CCK81_LARGE_INTESTINE	PHA-665752	resistant
COLO201_LARGE_INTESTINE	PHA-665752	resistant
COLO320_LARGE_INTESTINE	PHA-665752	resistant
HCC56_LARGE_INTESTINE	PHA-665752	resistant
HCT15_LARGE_INTESTINE	PHA-665752	resistant
HT29_LARGE_INTESTINE	PHA-665752	resistant
LS123_LARGE_INTESTINE	PHA-665752	resistant
SKCO1_LARGE_INTESTINE	PHA-665752	resistant
SW1417_LARGE_INTESTINE	PHA-665752	resistant
SW403_LARGE_INTESTINE	PHA-665752	resistant
SW48_LARGE_INTESTINE	PHA-665752	resistant
SW480_LARGE_INTESTINE	PHA-665752	resistant
SW620_LARGE_INTESTINE	PHA-665752	resistant
T84_LARGE_INTESTINE	PHA-665752	resistant
C2BBE1_LARGE_INTESTINE	PLX4720	sensitive
CCK81_LARGE_INTESTINE	PLX4720	sensitive
COLO201_LARGE_INTESTINE	PLX4720	sensitive
COLO320_LARGE_INTESTINE	PLX4720	sensitive
HCC56_LARGE_INTESTINE	PLX4720	sensitive
HCT15_LARGE_INTESTINE	PLX4720	sensitive
HT29_LARGE_INTESTINE	PLX4720	sensitive
LS123_LARGE_INTESTINE	PLX4720	sensitive
SKCO1_LARGE_INTESTINE	PLX4720	sensitive
SW1417_LARGE_INTESTINE	PLX4720	sensitive
SW403_LARGE_INTESTINE	PLX4720	sensitive
SW48_LARGE_INTESTINE	PLX4720	sensitive
SW480_LARGE_INTESTINE	PLX4720	sensitive
SW620_LARGE_INTESTINE	PLX4720	sensitive
T84_LARGE_INTESTINE	PLX4720	sensitive
C2BBE1_LARGE_INTESTINE	PLX4720	resistant
CCK81_LARGE_INTESTINE	PLX4720	resistant
COLO201_LARGE_INTESTINE	PLX4720	resistant
COLO320_LARGE_INTESTINE	PLX4720	resistant
HCC56_LARGE_INTESTINE	PLX4720	resistant
HCT15_LARGE_INTESTINE	PLX4720	resistant
HT29_LARGE_INTESTINE	PLX4720	resistant
LS123_LARGE_INTESTINE	PLX4720	resistant
SKCO1_LARGE_INTESTINE	PLX4720	resistant
SW1417_LARGE_INTESTINE	PLX4720	resistant
SW403_LARGE_INTESTINE	PLX4720	resistant
SW48_LARGE_INTESTINE	PLX4720	resistant
SW480_LARGE_INTESTINE	PLX4720	resistant
SW620_LARGE_INTESTINE	PLX4720	resistant
T84_LARGE_INTESTINE	PLX4720	resistant
C2BBE1_LARGE_INTESTINE	RAF265	sensitive
CCK81_LARGE_INTESTINE	RAF265	sensitive
COLO201_LARGE_INTESTINE	RAF265	sensitive
COLO320_LARGE_INTESTINE	RAF265	sensitive
HCC56_LARGE_INTESTINE	RAF265	sensitive
HCT15_LARGE_INTESTINE	RAF265	sensitive
HT29_LARGE_INTESTINE	RAF265	sensitive
LS123_LARGE_INTESTINE	RAF265	sensitive
SKCO1_LARGE_INTESTINE	RAF265	sensitive
SW1417_LARGE_INTESTINE	RAF265	sensitive
SW403_LARGE_INTESTINE	RAF265	sensitive
SW48_LARGE_INTESTINE	RAF265	sensitive
SW480_LARGE_INTESTINE	RAF265	sensitive
SW620_LARGE_INTESTINE	RAF265	sensitive
T84_LARGE_INTESTINE	RAF265	sensitive
C2BBE1_LARGE_INTESTINE	RAF265	resistant
CCK81_LARGE_INTESTINE	RAF265	resistant
COLO201_LARGE_INTESTINE	RAF265	resistant
COLO320_LARGE_INTESTINE	RAF265	resistant
HCC56_LARGE_INTESTINE	RAF265	resistant
HCT15_LARGE_INTESTINE	RAF265	resistant
HT29_LARGE_INTESTINE	RAF265	resistant
LS123_LARGE_INTESTINE	RAF265	resistant
SKCO1_LARGE_INTESTINE	RAF265	resistant
SW1417_LARGE_INTESTINE	RAF265	resistant
SW403_LARGE_INTESTINE	RAF265	resistant
SW48_LARGE_INTESTINE	RAF265	resistant
SW480_LARGE_INTESTINE	RAF265	resistant
SW620_LARGE_INTESTINE	RAF265	resistant
T84_LARGE_INTESTINE	RAF265	resistant
C2BBE1_LARGE_INTESTINE	Sorafenib	sensitive
CCK81_LARGE_INTESTINE	Sorafenib	sensitive
COLO201_LARGE_INTESTINE	Sorafenib	sensitive
COLO320_LARGE_INTESTINE	Sorafenib	sensitive
HCC56_LARGE_INTESTINE	Sorafenib	sensitive
HCT15_LARGE_INTESTINE	Sorafenib	sensitive
HT29_LARGE_INTESTINE	Sorafenib	sensitive
LS123_LARGE_INTESTINE	Sorafenib	sensitive
SKCO1_LARGE_INTESTINE	Sorafenib	sensitive
SW1417_LARGE_INTESTINE	Sorafenib	sensitive
SW403_LARGE_INTESTINE	Sorafenib	sensitive
SW48_LARGE_INTESTINE	Sorafenib	sensitive
SW480_LARGE_INTESTINE	Sorafenib	sensitive
SW620_LARGE_INTESTINE	Sorafenib	sensitive
T84_LARGE_INTESTINE	Sorafenib	sensitive
C2BBE1_LARGE_INTESTINE	Sorafenib	resistant
CCK81_LARGE_INTESTINE	Sorafenib	resistant
COLO201_LARGE_INTESTINE	Sorafenib	resistant
COLO320_LARGE_INTESTINE	Sorafenib	resistant
HCC56_LARGE_INTESTINE	Sorafenib	resistant
HCT15_LARGE_INTESTINE	Sorafenib	resistant
HT29_LARGE_INTESTINE	Sorafenib	resistant
LS123_LARGE_INTESTINE	Sorafenib	resistant
SKCO1_LARGE_INTESTINE	Sorafenib	resistant
SW1417_LARGE_INTESTINE	Sorafenib	resistant
SW403_LARGE_INTESTINE	Sorafenib	resistant
SW48_LARGE_INTESTINE	Sorafenib	resistant
SW480_LARGE_INTESTINE	Sorafenib	resistant
SW620_LARGE_INTESTINE	Sorafenib	resistant
T84_LARGE_INTESTINE	Sorafenib	resistant
C2BBE1_LARGE_INTESTINE	TAE684	sensitive
CCK81_LARGE_INTESTINE	TAE684	sensitive
COLO201_LARGE_INTESTINE	TAE684	sensitive
COLO320_LARGE_INTESTINE	TAE684	sensitive
HCC56_LARGE_INTESTINE	TAE684	sensitive
HCT15_LARGE_INTESTINE	TAE684	sensitive
HT29_LARGE_INTESTINE	TAE684	sensitive
LS123_LARGE_INTESTINE	TAE684	sensitive
SKCO1_LARGE_INTESTINE	TAE684	sensitive
SW1417_LARGE_INTESTINE	TAE684	sensitive
SW403_LARGE_INTESTINE	TAE684	sensitive
SW48_LARGE_INTESTINE	TAE684	sensitive
SW480_LARGE_INTESTINE	TAE684	sensitive
SW620_LARGE_INTESTINE	TAE684	sensitive
T84_LARGE_INTESTINE	TAE684	sensitive
C2BBE1_LARGE_INTESTINE	TAE684	resistant
CCK81_LARGE_INTESTINE	TAE684	resistant
COLO201_LARGE_INTESTINE	TAE684	resistant
COLO320_LARGE_INTESTINE	TAE684	resistant
HCC56_LARGE_INTESTINE	TAE684	resistant
HCT15_LARGE_INTESTINE	TAE684	resistant
HT29_LARGE_INTESTINE	TAE684	resistant
LS123_LARGE_INTESTINE	TAE684	resistant
SKCO1_LARGE_INTESTINE	TAE684	resistant
SW1417_LARGE_INTESTINE	TAE684	resistant
SW403_LARGE_INTESTINE	TAE684	resistant
SW48_LARGE_INTESTINE	TAE684	resistant
SW480_LARGE_INTESTINE	TAE684	resistant
SW620_LARGE_INTESTINE	TAE684	resistant
T84_LARGE_INTESTINE	TAE684	resistant
C2BBE1_LARGE_INTESTINE	TKI258	sensitive
CCK81_LARGE_INTESTINE	TKI258	sensitive
COLO201_LARGE_INTESTINE	TKI258	sensitive
COLO320_LARGE_INTESTINE	TKI258	sensitive
HCC56_LARGE_INTESTINE	TKI258	sensitive
HCT15_LARGE_INTESTINE	TKI258	sensitive
HT29_LARGE_INTESTINE	TKI258	sensitive
LS123_LARGE_INTESTINE	TKI258	sensitive
SKCO1_LARGE_INTESTINE	TKI258	sensitive
SW1417_LARGE_INTESTINE	TKI258	sensitive
SW403_LARGE_INTESTINE	TKI258	sensitive
SW48_LARGE_INTESTINE	TKI258	sensitive
SW480_LARGE_INTESTINE	TKI258	sensitive
SW620_LARGE_INTESTINE	TKI258	sensitive
T84_LARGE_INTESTINE	TKI258	sensitive
C2BBE1_LARGE_INTESTINE	TKI258	resistant
CCK81_LARGE_INTESTINE	TKI258	resistant
COLO201_LARGE_INTESTINE	TKI258	resistant
COLO320_LARGE_INTESTINE	TKI258	resistant
HCC56_LARGE_INTESTINE	TKI258	resistant
HCT15_LARGE_INTESTINE	TKI258	resistant
HT29_LARGE_INTESTINE	TKI258	resistant
LS123_LARGE_INTESTINE	TKI258	resistant
SKCO1_LARGE_INTESTINE	TKI258	resistant
SW1417_LARGE_INTESTINE	TKI258	resistant
SW403_LARGE_INTESTINE	TKI258	resistant
SW48_LARGE_INTESTINE	TKI258	resistant
SW480_LARGE_INTESTINE	TKI258	resistant
SW620_LARGE_INTESTINE	TKI258	resistant
T84_LARGE_INTESTINE	TKI258	resistant
C2BBE1_LARGE_INTESTINE	Topotecan	sensitive
CCK81_LARGE_INTESTINE	Topotecan	sensitive
COLO201_LARGE_INTESTINE	Topotecan	sensitive
COLO320_LARGE_INTESTINE	Topotecan	sensitive
HCC56_LARGE_INTESTINE	Topotecan	sensitive
HCT15_LARGE_INTESTINE	Topotecan	sensitive
HT29_LARGE_INTESTINE	Topotecan	sensitive
LS123_LARGE_INTESTINE	Topotecan	sensitive
SKCO1_LARGE_INTESTINE	Topotecan	sensitive
SW1417_LARGE_INTESTINE	Topotecan	sensitive
SW403_LARGE_INTESTINE	Topotecan	sensitive
SW48_LARGE_INTESTINE	Topotecan	sensitive
SW480_LARGE_INTESTINE	Topotecan	sensitive
SW620_LARGE_INTESTINE	Topotecan	sensitive
T84_LARGE_INTESTINE	Topotecan	sensitive
C2BBE1_LARGE_INTESTINE	Topotecan	resistant
CCK81_LARGE_INTESTINE	Topotecan	resistant
COLO201_LARGE_INTESTINE	Topotecan	resistant
COLO320_LARGE_INTESTINE	Topotecan	resistant
HCC56_LARGE_INTESTINE	Topotecan	resistant
HCT15_LARGE_INTESTINE	Topotecan	resistant
HT29_LARGE_INTESTINE	Topotecan	resistant
LS123_LARGE_INTESTINE	Topotecan	resistant
SKCO1_LARGE_INTESTINE	Topotecan	resistant
SW1417_LARGE_INTESTINE	Topotecan	resistant
SW403_LARGE_INTESTINE	Topotecan	resistant
SW48_LARGE_INTESTINE	Topotecan	resistant
SW480_LARGE_INTESTINE	Topotecan	resistant
SW620_LARGE_INTESTINE	Topotecan	resistant
T84_LARGE_INTESTINE	Topotecan	resistant
C2BBE1_LARGE_INTESTINE	ZD-6474	sensitive
CCK81_LARGE_INTESTINE	ZD-6474	sensitive
COLO201_LARGE_INTESTINE	ZD-6474	sensitive
COLO320_LARGE_INTESTINE	ZD-6474	sensitive
HCC56_LARGE_INTESTINE	ZD-6474	sensitive
HCT15_LARGE_INTESTINE	ZD-6474	sensitive
HT29_LARGE_INTESTINE	ZD-6474	sensitive
LS123_LARGE_INTESTINE	ZD-6474	sensitive
SKCO1_LARGE_INTESTINE	ZD-6474	sensitive
SW1417_LARGE_INTESTINE	ZD-6474	sensitive
SW403_LARGE_INTESTINE	ZD-6474	sensitive
SW48_LARGE_INTESTINE	ZD-6474	sensitive
SW480_LARGE_INTESTINE	ZD-6474	sensitive
SW620_LARGE_INTESTINE	ZD-6474	sensitive
T84_LARGE_INTESTINE	ZD-6474	sensitive
C2BBE1_LARGE_INTESTINE	ZD-6474	resistant
CCK81_LARGE_INTESTINE	ZD-6474	resistant
COLO201_LARGE_INTESTINE	ZD-6474	resistant
COLO320_LARGE_INTESTINE	ZD-6474	resistant
HCC56_LARGE_INTESTINE	ZD-6474	resistant
HCT15_LARGE_INTESTINE	ZD-6474	resistant
HT29_LARGE_INTESTINE	ZD-6474	resistant
LS123_LARGE_INTESTINE	ZD-6474	resistant
SKCO1_LARGE_INTESTINE	ZD-6474	resistant
SW1417_LARGE_INTESTINE	ZD-6474	resistant
SW403_LARGE_INTESTINE	ZD-6474	resistant
SW48_LARGE_INTESTINE	ZD-6474	resistant
SW480_LARGE_INTESTINE	ZD-6474	resistant
SW620_LARGE_INTESTINE	ZD-6474	resistant
T84_LARGE_INTESTINE	ZD-6474	resistant
