# Supplementary material for: Drug Response Associated With and Prognostic lncRNAs Mediated by DNA Methylation and Transcription Factors in Colon Cancer
Source: Front Genet. 2020 Nov 4;11:554833. doi: 10.3389/fgene.2020.554833 (PMC7673839; doi:10.3389/fgene.2020.554833)
Supplement: Supplementary file 4 [file Table_3.XLSX]

## Sheet: DFS
sample	months	status	class
TCGA_4N_A93T	4.8	DiseaseFree	high risk
TCGA_4T_AA8H	12.65	DiseaseFree	high risk
TCGA_5M_AAT6	7.19	Recurred/Progressed	high risk
TCGA_5M_AATE	26.61	Recurred/Progressed	high risk
TCGA_A6_2671	39.91	Recurred/Progressed	high risk
TCGA_A6_2672	46.62	DiseaseFree	low risk
TCGA_A6_2675	43.4	DiseaseFree	high risk
TCGA_A6_2679	44.88	DiseaseFree	high risk
TCGA_A6_2680	35.09	DiseaseFree	high risk
TCGA_A6_2681	37.78	Recurred/Progressed	high risk
TCGA_A6_2682	12.52	Recurred/Progressed	high risk
TCGA_A6_2684	32.06	Recurred/Progressed	high risk
TCGA_A6_2685	31.14	Recurred/Progressed	low risk
TCGA_A6_3809	32.72	DiseaseFree	low risk
TCGA_A6_3810	36.5	DiseaseFree	high risk
TCGA_A6_4105	11.96	Recurred/Progressed	high risk
TCGA_A6_4107	32.42	DiseaseFree	high risk
TCGA_A6_5656	32.88	DiseaseFree	high risk
TCGA_A6_5657	31.6	DiseaseFree	high risk
TCGA_A6_5659	30.42	DiseaseFree	high risk
TCGA_A6_5660	29.17	DiseaseFree	high risk
TCGA_A6_5661	33.51	DiseaseFree	high risk
TCGA_A6_5662	21.71	Recurred/Progressed	high risk
TCGA_A6_5664	21.12	Recurred/Progressed	low risk
TCGA_A6_5665	17.38	Recurred/Progressed	low risk
TCGA_A6_5666	31.87	Recurred/Progressed	high risk
TCGA_A6_5667	29.14	DiseaseFree	high risk
TCGA_A6_6137	27.07	DiseaseFree	low risk
TCGA_A6_6138	22.5	DiseaseFree	low risk
TCGA_A6_6140	24.11	DiseaseFree	low risk
TCGA_A6_6141	8.38	DiseaseFree	low risk
TCGA_A6_6142	21.48	Recurred/Progressed	high risk
TCGA_A6_6648	22.54	Recurred/Progressed	low risk
TCGA_A6_6649	24.15	DiseaseFree	high risk
TCGA_A6_6650	20.6	DiseaseFree	high risk
TCGA_A6_6651	21.75	DiseaseFree	low risk
TCGA_A6_6652	24.67	DiseaseFree	low risk
TCGA_A6_6653	24.38	DiseaseFree	low risk
TCGA_A6_6654	23.85	DiseaseFree	high risk
TCGA_A6_6780	20.11	DiseaseFree	low risk
TCGA_A6_6781	19.65	DiseaseFree	low risk
TCGA_A6_6782	20.27	DiseaseFree	high risk
TCGA_A6_A565	14.42	Recurred/Progressed	low risk
TCGA_A6_A566	8.44	Recurred/Progressed	low risk
TCGA_A6_A567	35.12	Recurred/Progressed	high risk
TCGA_A6_A56B	55.12	Recurred/Progressed	high risk
TCGA_A6_A5ZU	9.63	DiseaseFree	high risk
TCGA_AA_3494	1.02	DiseaseFree	low risk
TCGA_AA_3495	37.02	DiseaseFree	high risk
TCGA_AA_3496	1.02	DiseaseFree	low risk
TCGA_AA_3502	34.99	DiseaseFree	low risk
TCGA_AA_3506	57.98	DiseaseFree	high risk
TCGA_AA_3509	62.91	DiseaseFree	high risk
TCGA_AA_3510	63.93	DiseaseFree	low risk
TCGA_AA_3511	1.94	Recurred/Progressed	high risk
TCGA_AA_3655	60.97	DiseaseFree	high risk
TCGA_AA_3660	78.02	DiseaseFree	low risk
TCGA_AA_3662	6.04	DiseaseFree	high risk
TCGA_AA_3663	6.96	DiseaseFree	low risk
TCGA_AA_3697	84.99	DiseaseFree	high risk
TCGA_AA_3712	0	DiseaseFree	high risk
TCGA_AA_3713	19.02	DiseaseFree	low risk
TCGA_AD_5900	12.16	DiseaseFree	low risk
TCGA_AD_6548	21.35	DiseaseFree	low risk
TCGA_AD_6888	11.27	Recurred/Progressed	high risk
TCGA_AD_6889	49.8	Recurred/Progressed	low risk
TCGA_AD_6890	24.51	DiseaseFree	high risk
TCGA_AD_6895	25.07	DiseaseFree	high risk
TCGA_AD_6901	15.37	Recurred/Progressed	high risk
TCGA_AD_6963	27.4	DiseaseFree	high risk
TCGA_AD_6964	10.68	Recurred/Progressed	low risk
TCGA_AD_6965	21.29	Recurred/Progressed	low risk
TCGA_AD_A5EJ	0	DiseaseFree	high risk
TCGA_AD_A5EK	16.43	DiseaseFree	low risk
TCGA_AM_5820	0.46	DiseaseFree	low risk
TCGA_AM_5821	0.92	DiseaseFree	high risk
TCGA_AU_3779	14.49	DiseaseFree	high risk
TCGA_AU_6004	27.07	DiseaseFree	low risk
TCGA_AY_5543	32.98	DiseaseFree	high risk
TCGA_AY_6196	0.2	DiseaseFree	low risk
TCGA_AY_6197	21.42	DiseaseFree	low risk
TCGA_AY_6386	17.81	DiseaseFree	low risk
TCGA_AY_A54L	13.01	Recurred/Progressed	high risk
TCGA_AY_A69D	17.84	DiseaseFree	low risk
TCGA_AY_A71X	19.32	DiseaseFree	low risk
TCGA_AY_A8YK	18.82	DiseaseFree	high risk
TCGA_AZ_4308	109.2	DiseaseFree	high risk
TCGA_AZ_4313	75.89	DiseaseFree	high risk
TCGA_AZ_4315	58.34	DiseaseFree	high risk
TCGA_AZ_4615	22.6	Recurred/Progressed	low risk
TCGA_AZ_4684	13.5	Recurred/Progressed	low risk
TCGA_AZ_5403	9.99	Recurred/Progressed	high risk
TCGA_AZ_5407	88.14	DiseaseFree	low risk
TCGA_AZ_6601	74.57	Recurred/Progressed	low risk
TCGA_CA_5254	12.68	DiseaseFree	high risk
TCGA_CA_5255	12.35	DiseaseFree	low risk
TCGA_CA_5256	12.45	DiseaseFree	low risk
TCGA_CA_5796	12.39	DiseaseFree	low risk
TCGA_CA_5797	12.58	DiseaseFree	low risk
TCGA_CA_6715	12.58	DiseaseFree	low risk
TCGA_CA_6716	12.19	DiseaseFree	high risk
TCGA_CA_6717	12.75	DiseaseFree	low risk
TCGA_CA_6718	6.8	Recurred/Progressed	low risk
TCGA_CA_6719	11.63	Recurred/Progressed	low risk
TCGA_CK_4947	0.69	Recurred/Progressed	high risk
TCGA_CK_4948	147.9	DiseaseFree	high risk
TCGA_CK_4950	85.38	DiseaseFree	low risk
TCGA_CK_4951	15.77	Recurred/Progressed	high risk
TCGA_CK_4952	15.6	DiseaseFree	low risk
TCGA_CK_5913	51.28	DiseaseFree	low risk
TCGA_CK_5914	21.98	DiseaseFree	high risk
TCGA_CK_5915	0	DiseaseFree	low risk
TCGA_CK_5916	9.59	Recurred/Progressed	low risk
TCGA_CK_6746	0	DiseaseFree	high risk
TCGA_CK_6747	82.88	DiseaseFree	low risk
TCGA_CK_6748	2	DiseaseFree	high risk
TCGA_CK_6751	124.18	DiseaseFree	low risk
TCGA_CM_4743	23.03	DiseaseFree	high risk
TCGA_CM_4744	20.01	DiseaseFree	low risk
TCGA_CM_4746	36.99	DiseaseFree	low risk
TCGA_CM_4747	25	DiseaseFree	high risk
TCGA_CM_4748	26.02	DiseaseFree	low risk
TCGA_CM_4750	8.02	DiseaseFree	high risk
TCGA_CM_4751	27	DiseaseFree	low risk
TCGA_CM_4752	13.01	DiseaseFree	high risk
TCGA_CM_5341	29.04	DiseaseFree	low risk
TCGA_CM_5344	22.01	DiseaseFree	high risk
TCGA_CM_5348	22.96	DiseaseFree	low risk
TCGA_CM_5349	30.06	DiseaseFree	low risk
TCGA_CM_5860	32	DiseaseFree	high risk
TCGA_CM_5861	11.01	Recurred/Progressed	low risk
TCGA_CM_5862	1.02	Recurred/Progressed	low risk
TCGA_CM_5863	15.01	DiseaseFree	low risk
TCGA_CM_5864	15.01	DiseaseFree	high risk
TCGA_CM_5868	17.02	DiseaseFree	high risk
TCGA_CM_6161	15.01	DiseaseFree	low risk
TCGA_CM_6162	11.99	DiseaseFree	low risk
TCGA_CM_6163	14.03	DiseaseFree	high risk
TCGA_CM_6164	29.01	DiseaseFree	high risk
TCGA_CM_6165	16.03	DiseaseFree	low risk
TCGA_CM_6166	21.98	DiseaseFree	high risk
TCGA_CM_6167	14.98	DiseaseFree	low risk
TCGA_CM_6168	12.98	DiseaseFree	low risk
TCGA_CM_6169	13.01	DiseaseFree	high risk
TCGA_CM_6170	15.01	DiseaseFree	high risk
TCGA_CM_6171	14.03	DiseaseFree	high risk
TCGA_CM_6172	11.01	DiseaseFree	high risk
TCGA_CM_6674	12.94	DiseaseFree	low risk
TCGA_CM_6675	11.07	Recurred/Progressed	high risk
TCGA_CM_6676	11.07	DiseaseFree	low risk
TCGA_CM_6677	11.07	DiseaseFree	high risk
TCGA_CM_6678	0	Recurred/Progressed	high risk
TCGA_CM_6679	10.05	DiseaseFree	high risk
TCGA_CM_6680	12.02	DiseaseFree	high risk
TCGA_D5_5537	23.72	Recurred/Progressed	high risk
TCGA_D5_5538	33.08	Recurred/Progressed	high risk
TCGA_D5_5539	19.02	Recurred/Progressed	high risk
TCGA_D5_5540	56.04	DiseaseFree	high risk
TCGA_D5_5541	55.88	DiseaseFree	low risk
TCGA_D5_6529	12.68	Recurred/Progressed	high risk
TCGA_D5_6530	20.4	DiseaseFree	low risk
TCGA_D5_6531	17.74	DiseaseFree	low risk
TCGA_D5_6532	18.23	DiseaseFree	high risk
TCGA_D5_6533	25.46	DiseaseFree	low risk
TCGA_D5_6534	43.23	DiseaseFree	high risk
TCGA_D5_6535	15.11	DiseaseFree	high risk
TCGA_D5_6536	16.2	Recurred/Progressed	high risk
TCGA_D5_6537	4.04	Recurred/Progressed	low risk
TCGA_D5_6538	17.12	DiseaseFree	high risk
TCGA_D5_6539	12.48	DiseaseFree	low risk
TCGA_D5_6540	16.13	DiseaseFree	low risk
TCGA_D5_6541	15.57	DiseaseFree	low risk
TCGA_D5_6898	7.52	DiseaseFree	low risk
TCGA_D5_6920	12.39	DiseaseFree	low risk
TCGA_D5_6922	10.12	DiseaseFree	low risk
TCGA_D5_6923	12.42	DiseaseFree	high risk
TCGA_D5_6924	14.29	DiseaseFree	high risk
TCGA_D5_6926	9.03	DiseaseFree	high risk
TCGA_D5_6927	9.43	DiseaseFree	low risk
TCGA_D5_6928	11.63	DiseaseFree	low risk
TCGA_D5_6929	13.4	DiseaseFree	high risk
TCGA_D5_6930	13.34	DiseaseFree	low risk
TCGA_D5_6931	11.99	DiseaseFree	high risk
TCGA_D5_6932	11.37	DiseaseFree	high risk
TCGA_D5_7000	10.25	DiseaseFree	high risk
TCGA_DM_A0X9	119.61	DiseaseFree	high risk
TCGA_DM_A0XD	20.27	Recurred/Progressed	high risk
TCGA_DM_A1D0	130.55	DiseaseFree	high risk
TCGA_DM_A1D4	63.07	Recurred/Progressed	high risk
TCGA_DM_A1D7	5.06	Recurred/Progressed	high risk
TCGA_DM_A1D9	140.28	DiseaseFree	high risk
TCGA_DM_A1HA	131.41	DiseaseFree	high risk
TCGA_DM_A1HB	135.55	DiseaseFree	low risk
TCGA_DM_A282	139.06	DiseaseFree	low risk
TCGA_DM_A288	10.51	Recurred/Progressed	high risk
TCGA_DM_A28C	63.37	Recurred/Progressed	low risk
TCGA_DM_A28E	119.84	DiseaseFree	low risk
TCGA_DM_A28H	15.9	Recurred/Progressed	low risk
TCGA_DM_A28K	98.16	DiseaseFree	low risk
TCGA_DM_A28M	95.11	DiseaseFree	low risk
TCGA_F4_6460	10.28	Recurred/Progressed	low risk
TCGA_F4_6461	9.46	Recurred/Progressed	low risk
TCGA_F4_6463	35.71	DiseaseFree	low risk
TCGA_F4_6569	35.71	DiseaseFree	low risk
TCGA_F4_6703	47.83	DiseaseFree	low risk
TCGA_F4_6704	1.54	DiseaseFree	low risk
TCGA_F4_6805	34.4	DiseaseFree	high risk
TCGA_F4_6806	37.19	Recurred/Progressed	high risk
TCGA_F4_6807	43	DiseaseFree	high risk
TCGA_F4_6808	33.64	DiseaseFree	high risk
TCGA_F4_6854	0.53	DiseaseFree	low risk
TCGA_F4_6855	47.37	DiseaseFree	high risk
TCGA_F4_6856	35.28	DiseaseFree	low risk
TCGA_G4_6293	133.08	DiseaseFree	low risk
TCGA_G4_6294	16.98	Recurred/Progressed	high risk
TCGA_G4_6295	8.34	DiseaseFree	high risk
TCGA_G4_6297	78.65	Recurred/Progressed	high risk
TCGA_G4_6298	9.56	Recurred/Progressed	high risk
TCGA_G4_6299	74.51	DiseaseFree	high risk
TCGA_G4_6303	28.65	Recurred/Progressed	low risk
TCGA_G4_6304	28.22	Recurred/Progressed	low risk
TCGA_G4_6306	44.65	DiseaseFree	low risk
TCGA_G4_6307	54.99	DiseaseFree	low risk
TCGA_G4_6309	71.48	Recurred/Progressed	high risk
TCGA_G4_6310	63.57	DiseaseFree	low risk
TCGA_G4_6311	39.39	DiseaseFree	high risk
TCGA_G4_6314	19.88	Recurred/Progressed	low risk
TCGA_G4_6315	61.86	DiseaseFree	low risk
TCGA_G4_6317	19.45	Recurred/Progressed	low risk
TCGA_G4_6320	26.41	DiseaseFree	low risk
TCGA_G4_6321	22.08	DiseaseFree	low risk
TCGA_G4_6322	25.92	Recurred/Progressed	low risk
TCGA_G4_6323	13.76	DiseaseFree	low risk
TCGA_G4_6586	35.78	DiseaseFree	high risk
TCGA_G4_6588	26.15	DiseaseFree	high risk
TCGA_G4_6625	84.23	Recurred/Progressed	low risk
TCGA_G4_6627	32.95	Recurred/Progressed	low risk
TCGA_G4_6628	79.63	DiseaseFree	low risk
TCGA_NH_A50T	18.17	DiseaseFree	high risk
TCGA_NH_A50U	9.07	Recurred/Progressed	high risk
TCGA_NH_A50V	19.32	DiseaseFree	high risk
TCGA_NH_A5IV	19.32	DiseaseFree	low risk
TCGA_NH_A6GA	3.48	Recurred/Progressed	low risk
TCGA_NH_A6GB	15.64	DiseaseFree	high risk
TCGA_NH_A6GC	12.78	DiseaseFree	high risk
TCGA_NH_A8F7	17.84	DiseaseFree	high risk
TCGA_QG_A5YV	42.74	DiseaseFree	low risk
TCGA_QG_A5YW	29.43	DiseaseFree	low risk
TCGA_QG_A5YX	32.95	DiseaseFree	low risk
TCGA_QG_A5Z2	31.27	DiseaseFree	low risk
TCGA_QL_A97D	21.88	DiseaseFree	low risk
TCGA_RU_A8FL	8.41	Recurred/Progressed	low risk
TCGA_SS_A7HO	59.17	Recurred/Progressed	low risk
TCGA_T9_A92H	2.66	Recurred/Progressed	high risk
TCGA_WS_AB45	69.97	DiseaseFree	low risk

## Sheet: OS in training set
sample	days	status	class
TCGA_4N_A93T	8	Alive	high risk
TCGA_4T_AA8H	160	Alive	high risk
TCGA_5M_AAT4	49	Death	high risk
TCGA_5M_AATE	1200	Alive	high risk
TCGA_A6_2672	503	Alive	low risk
TCGA_A6_2675	515	Alive	low risk
TCGA_A6_2679	595	Alive	high risk
TCGA_A6_2680	522	Alive	high risk
TCGA_A6_2684	387	Alive	high risk
TCGA_A6_2685	464	Alive	low risk
TCGA_A6_3809	314	Alive	low risk
TCGA_A6_5657	367	Alive	high risk
TCGA_A6_5660	342	Alive	high risk
TCGA_A6_5666	244	Alive	high risk
TCGA_A6_5667	320	Alive	high risk
TCGA_A6_6648	253	Alive	low risk
TCGA_A6_6649	147	Alive	high risk
TCGA_A6_6651	249	Alive	low risk
TCGA_A6_6781	158	Alive	low risk
TCGA_A6_6782	164	Alive	high risk
TCGA_A6_A565	494	Death	low risk
TCGA_A6_A567	1881	Death	high risk
TCGA_A6_A56B	1595	Alive	high risk
TCGA_AA_3489	31	Alive	low risk
TCGA_AA_3495	31	Alive	high risk
TCGA_AA_3496	31	Alive	low risk
TCGA_AA_3502	31	Alive	low risk
TCGA_AA_3506	0	Alive	high risk
TCGA_AA_3509	0	Alive	high risk
TCGA_AA_3655	0	Alive	high risk
TCGA_AA_3697	30	Alive	high risk
TCGA_AA_3712	0	Alive	high risk
TCGA_AD_5900	2	Alive	low risk
TCGA_AD_6888	155	Alive	high risk
TCGA_AD_6889	1720	Alive	low risk
TCGA_AD_6890	24	Alive	high risk
TCGA_AD_6895	22	Alive	high risk
TCGA_AD_6899	48	Alive	high risk
TCGA_AD_6901	31	Alive	high risk
TCGA_AD_6963	3	Alive	low risk
TCGA_AD_6964	23	Alive	low risk
TCGA_AD_6965	6	Alive	low risk
TCGA_AM_5821	28	Alive	high risk
TCGA_AU_3779	441	Alive	high risk
TCGA_AU_6004	203	Alive	low risk
TCGA_AY_6196	6	Alive	low risk
TCGA_AY_A54L	158	Alive	high risk
TCGA_AY_A71X	235	Alive	low risk
TCGA_AY_A8YK	209	Alive	low risk
TCGA_AZ_4308	1715	Alive	high risk
TCGA_AZ_4323	43	Death	low risk
TCGA_AZ_4614	172	Death	high risk
TCGA_AZ_4616	156	Death	high risk
TCGA_AZ_4684	1705	Alive	low risk
TCGA_AZ_6598	1503	Death	high risk
TCGA_AZ_6601	3042	Death	low risk
TCGA_AZ_6603	899	Death	high risk
TCGA_AZ_6605	159	Death	high risk
TCGA_AZ_6608	59	Death	low risk
TCGA_CA_5255	2	Alive	low risk
TCGA_CA_5256	0	Alive	low risk
TCGA_CA_5796	12	Alive	low risk
TCGA_CA_6716	8	Alive	high risk
TCGA_CA_6717	10	Alive	low risk
TCGA_CA_6719	41	Alive	low risk
TCGA_CK_4947	534	Alive	high risk
TCGA_CK_4948	3116	Alive	high risk
TCGA_CK_4952	475	Alive	low risk
TCGA_CK_5912	1466	Alive	high risk
TCGA_CK_5913	853	Alive	low risk
TCGA_CK_5914	669	Alive	low risk
TCGA_CK_6746	0	Alive	low risk
TCGA_CK_6751	3136	Alive	low risk
TCGA_CM_4746	699	Alive	low risk
TCGA_CM_4747	244	Alive	high risk
TCGA_CM_4750	244	Alive	high risk
TCGA_CM_5344	304	Alive	high risk
TCGA_CM_5860	304	Alive	high risk
TCGA_CM_5868	304	Alive	high risk
TCGA_CM_6162	212	Alive	low risk
TCGA_CM_6163	90	Alive	high risk
TCGA_CM_6164	487	Alive	high risk
TCGA_CM_6169	243	Alive	high risk
TCGA_CM_6171	182	Alive	high risk
TCGA_CM_6675	153	Alive	high risk
TCGA_CM_6677	153	Alive	low risk
TCGA_CM_6678	122	Alive	high risk
TCGA_D5_5537	456	Alive	high risk
TCGA_D5_5540	198	Alive	high risk
TCGA_D5_6529	260	Alive	high risk
TCGA_D5_6530	271	Alive	low risk
TCGA_D5_6531	17	Alive	low risk
TCGA_D5_6532	107	Alive	high risk
TCGA_D5_6533	40	Alive	low risk
TCGA_D5_6534	241	Alive	low risk
TCGA_D5_6535	10	Alive	high risk
TCGA_D5_6536	287	Alive	high risk
TCGA_D5_6537	137	Alive	low risk
TCGA_D5_6538	246	Alive	low risk
TCGA_D5_6541	108	Alive	low risk
TCGA_D5_6898	45	Alive	low risk
TCGA_D5_6923	43	Alive	high risk
TCGA_D5_6929	146	Alive	low risk
TCGA_D5_6932	19	Alive	high risk
TCGA_D5_7000	41	Alive	high risk
TCGA_DM_A0X9	3429	Alive	high risk
TCGA_DM_A1D4	2821	Death	low risk
TCGA_DM_A1D6	1518	Death	high risk
TCGA_DM_A1DA	228	Death	high risk
TCGA_DM_A1DB	1348	Death	low risk
TCGA_DM_A1HB	3786	Alive	low risk
TCGA_DM_A282	4122	Alive	low risk
TCGA_DM_A288	427	Death	high risk
TCGA_DM_A28A	805	Death	low risk
TCGA_DM_A28C	2475	Death	low risk
TCGA_DM_A28E	3530	Alive	low risk
TCGA_DM_A28G	1849	Death	low risk
TCGA_DM_A28M	2775	Alive	low risk
TCGA_F4_6459	0	Alive	high risk
TCGA_F4_6460	0	Alive	low risk
TCGA_F4_6463	0	Alive	low risk
TCGA_F4_6703	56	Alive	low risk
TCGA_F4_6806	20	Alive	high risk
TCGA_F4_6808	14	Alive	high risk
TCGA_F4_6809	39	Alive	low risk
TCGA_F4_6855	42	Alive	high risk
TCGA_G4_6294	858	Death	high risk
TCGA_G4_6298	715	Death	high risk
TCGA_G4_6302	1310	Alive	low risk
TCGA_G4_6303	1882	Alive	low risk
TCGA_G4_6306	1359	Alive	low risk
TCGA_G4_6307	1485	Alive	low risk
TCGA_G4_6314	1031	Alive	low risk
TCGA_G4_6317	894	Alive	low risk
TCGA_G4_6321	572	Alive	low risk
TCGA_G4_6322	547	Alive	low risk
TCGA_G4_6588	644	Alive	low risk
TCGA_G4_6627	1434	Alive	low risk
TCGA_NH_A50T	125	Alive	high risk
TCGA_NH_A50V	154	Alive	high risk
TCGA_NH_A6GC	40	Alive	low risk
TCGA_NH_A8F7	158	Alive	high risk
TCGA_QG_A5YW	399	Alive	low risk
TCGA_QL_A97D	295	Alive	low risk
TCGA_T9_A92H	0	Alive	high risk
TCGA_WS_AB45	2038	Alive	low risk

## Sheet: OS in testing set
sample	days	status	class
TCGA_3L_AA1B	154	Alive	high risk
TCGA_5M_AAT6	290	Death	high risk
TCGA_A6_2671	648	Alive	high risk
TCGA_A6_2677	541	Alive	high risk
TCGA_A6_2681	552	Alive	high risk
TCGA_A6_2682	424	Death	high risk
TCGA_A6_2686	488	Alive	low risk
TCGA_A6_3810	247	Alive	high risk
TCGA_A6_4105	442	Death	high risk
TCGA_A6_4107	231	Alive	high risk
TCGA_A6_5656	462	Alive	high risk
TCGA_A6_5659	286	Alive	high risk
TCGA_A6_5661	306	Alive	high risk
TCGA_A6_5662	297	Alive	high risk
TCGA_A6_5664	362	Alive	low risk
TCGA_A6_5665	286	Alive	low risk
TCGA_A6_6137	195	Alive	low risk
TCGA_A6_6138	182	Alive	low risk
TCGA_A6_6140	125	Alive	low risk
TCGA_A6_6141	130	Alive	low risk
TCGA_A6_6142	134	Alive	high risk
TCGA_A6_6650	173	Alive	high risk
TCGA_A6_6652	135	Alive	low risk
TCGA_A6_6653	91	Alive	low risk
TCGA_A6_6654	178	Alive	high risk
TCGA_A6_6780	87	Alive	low risk
TCGA_A6_A566	758	Death	low risk
TCGA_A6_A5ZU	117	Alive	high risk
TCGA_AA_3488	153	Death	high risk
TCGA_AA_3492	0	Alive	low risk
TCGA_AA_3494	31	Alive	low risk
TCGA_AA_3510	31	Alive	low risk
TCGA_AA_3511	0	Alive	high risk
TCGA_AA_3660	31	Alive	high risk
TCGA_AA_3662	0	Alive	high risk
TCGA_AA_3663	31	Alive	low risk
TCGA_AA_3713	30	Alive	low risk
TCGA_AD_6548	3	Alive	low risk
TCGA_AD_A5EJ	0	Alive	high risk
TCGA_AD_A5EK	13	Alive	low risk
TCGA_AM_5820	14	Alive	high risk
TCGA_AY_5543	230	Alive	high risk
TCGA_AY_6197	113	Alive	low risk
TCGA_AY_6386	169	Alive	low risk
TCGA_AY_A69D	168	Alive	low risk
TCGA_AZ_4313	957	Alive	high risk
TCGA_AZ_4315	1334	Alive	high risk
TCGA_AZ_4615	506	Alive	low risk
TCGA_AZ_4682	680	Death	high risk
TCGA_AZ_5403	1910	Death	high risk
TCGA_AZ_5407	1395	Alive	low risk
TCGA_AZ_6599	206	Death	low risk
TCGA_AZ_6600	368	Death	high risk
TCGA_AZ_6606	357	Death	high risk
TCGA_AZ_6607	97	Death	high risk
TCGA_CA_5254	5	Alive	high risk
TCGA_CA_5797	8	Alive	low risk
TCGA_CA_6715	2	Alive	low risk
TCGA_CA_6718	3	Alive	low risk
TCGA_CK_4950	1227	Alive	low risk
TCGA_CK_4951	1492	Alive	high risk
TCGA_CK_5915	0	Alive	low risk
TCGA_CK_5916	643	Death	high risk
TCGA_CK_6747	89	Alive	low risk
TCGA_CK_6748	61	Alive	high risk
TCGA_CM_4743	184	Alive	high risk
TCGA_CM_4744	214	Alive	low risk
TCGA_CM_4748	214	Alive	low risk
TCGA_CM_4751	607	Alive	low risk
TCGA_CM_4752	123	Alive	high risk
TCGA_CM_5341	183	Alive	low risk
TCGA_CM_5348	393	Alive	low risk
TCGA_CM_5349	335	Alive	low risk
TCGA_CM_5861	335	Alive	high risk
TCGA_CM_5862	153	Death	high risk
TCGA_CM_5863	304	Alive	low risk
TCGA_CM_5864	61	Alive	high risk
TCGA_CM_6161	212	Alive	low risk
TCGA_CM_6165	212	Alive	low risk
TCGA_CM_6166	424	Alive	high risk
TCGA_CM_6167	122	Alive	low risk
TCGA_CM_6168	181	Alive	low risk
TCGA_CM_6170	242	Alive	high risk
TCGA_CM_6172	212	Alive	high risk
TCGA_CM_6674	150	Alive	high risk
TCGA_CM_6676	153	Alive	low risk
TCGA_CM_6679	122	Alive	high risk
TCGA_CM_6680	91	Alive	high risk
TCGA_D5_5538	204	Alive	high risk
TCGA_D5_5539	30	Alive	high risk
TCGA_D5_5541	202	Alive	low risk
TCGA_D5_6539	145	Alive	low risk
TCGA_D5_6540	186	Alive	low risk
TCGA_D5_6920	112	Alive	low risk
TCGA_D5_6922	134	Alive	low risk
TCGA_D5_6924	89	Alive	high risk
TCGA_D5_6926	95	Alive	high risk
TCGA_D5_6927	67	Alive	low risk
TCGA_D5_6928	20	Alive	low risk
TCGA_D5_6930	46	Alive	low risk
TCGA_D5_6931	43	Alive	high risk
TCGA_DM_A0XD	743	Death	high risk
TCGA_DM_A0XF	1162	Death	high risk
TCGA_DM_A1D0	3625	Alive	high risk
TCGA_DM_A1D8	383	Death	low risk
TCGA_DM_A1D9	3920	Alive	high risk
TCGA_DM_A1HA	3924	Alive	high risk
TCGA_DM_A280	236	Death	low risk
TCGA_DM_A285	179	Death	high risk
TCGA_DM_A28F	1094	Death	high risk
TCGA_DM_A28H	3423	Alive	low risk
TCGA_DM_A28K	2835	Alive	high risk
TCGA_F4_6461	0	Alive	low risk
TCGA_F4_6569	0	Alive	low risk
TCGA_F4_6570	0	Alive	low risk
TCGA_F4_6704	47	Alive	low risk
TCGA_F4_6805	16	Alive	high risk
TCGA_F4_6807	16	Alive	high risk
TCGA_F4_6854	16	Alive	low risk
TCGA_F4_6856	20	Alive	low risk
TCGA_G4_6293	3203	Alive	low risk
TCGA_G4_6295	254	Alive	high risk
TCGA_G4_6297	2289	Alive	high risk
TCGA_G4_6299	2077	Alive	high risk
TCGA_G4_6304	1631	Alive	low risk
TCGA_G4_6309	1386	Alive	high risk
TCGA_G4_6310	1205	Alive	high risk
TCGA_G4_6311	1112	Alive	high risk
TCGA_G4_6315	937	Alive	low risk
TCGA_G4_6320	678	Alive	low risk
TCGA_G4_6323	201	Alive	low risk
TCGA_G4_6586	741	Alive	high risk
TCGA_G4_6625	2673	Alive	low risk
TCGA_G4_6626	1422	Death	high risk
TCGA_G4_6628	1606	Alive	low risk
TCGA_NH_A50U	334	Death	high risk
TCGA_NH_A5IV	85	Alive	low risk
TCGA_NH_A6GA	182	Alive	high risk
TCGA_NH_A6GB	170	Alive	high risk
TCGA_NH_A8F8	167	Alive	high risk
TCGA_QG_A5YV	821	Alive	low risk
TCGA_QG_A5YX	526	Alive	low risk
TCGA_QG_A5Z1	202	Alive	low risk
TCGA_QG_A5Z2	449	Alive	low risk
TCGA_RU_A8FL	921	Alive	low risk
TCGA_SS_A7HO	1829	Alive	low risk

## Sheet: TF, meth, lnc
	training set		tesing set
	min	max	min	max
ELF1	2.52654	6.0189	2.95983	6.40295
cg05372727	0.110441	0.871101	0.0851132	0.920689
LINC00460	0	5.26961	0	3.9796
